# Supplementary material for: Searching for the social determinants of health: observations from evidence synthesis publications
Source: Syst Rev. 2024 May 16;13:134. doi: 10.1186/s13643-024-02551-y (PMC11097542; doi:10.1186/s13643-024-02551-y)
Supplement: Supplementary file 1 — Additional file 1. [file 13643_2024_2551_MOESM1_ESM.xlsx]

## Sheet: Data-export_2022-06-10
Covidence #	Study ID	Full reference	Publication type	Review type	Objective statement	Databases searched	Date search conducted (most recent) yyyy-mm-dd	Framework(s) referenced in Methods	Citation for framework(s)	PubMed or MEDLINE SDOH search strategy:	SDOH MeSH	SDOH Keywords (tw, tiab, or All Fields)	Adjacency used?
61	Abedin 2021	Abedin, M., Wahab, A., Rahman, F. N., Omi, F. R., Shareen, S., Rakhshanda, S., Islam, L., Mayaboti, C. A., Saha, U. K., Faruque, F., Fletcher, L. M., & Mashreky, S. (2021). Impact and variability of social determinants of health on the transmission and outcomes of COVID-19 across the world: A systematic review protocol. BMJ Open, 11(12). https://doi.org/10.1136/bmjopen-2021-053481	Protocol	Systematic review	The objectives of this study are 1.To find the impact of SDOHs on the transmission and outcomes of COVID-19. 2.To explore the geographical variations of SDOH on transmission and outcomes of COVID-19.	PubMed, Embase, Scopus, WHO Global Research on Coronavirus Disease database	2021-12-31	Healthy People 2020/2030; PROGRESS	Social determinants of health. Healthy people 2020. Available: https://www.healthypeople.gov/2020/topics-objectives/topic/social-determinants-of-health PROGRESS-Plus. Cochrane equity. Available: https://methods.cochrane.org/equity/projects/evidence-equity/progress-plus		"Health Services Accessibility"[Mesh] , â€œsocioeconomic factorsâ€[MeSH], â€œInsurance, Healthâ€[MeSH:NoExp], â€œUnemploymentâ€[MeSH], "Social Isolation"[Mesh], â€œSocial Determinants of Healthâ€[MeSH], "Social Environment"[Mesh:NoExp], "Social Marginalization"[Mesh]	(acces* healthcare[tw] OR acces* heath care[tw] OR acces* health service*[tw] OR avail* healthcare[tw] OR avail* health care[tw] OR avail* health service*[tw]) , (socioeconomic factors[tw] OR socioeconomic[tw] OR health services accessibility[tw]), (education* achieve*[tw] OR education* status[tw]), (health insurance[tw] OR â€œstandard of livingâ€[tw] OR social determinant*[tw] OR unemployment[t…	N
3	Allen 2020	Allen, L. N., Smith, R. W., Simmons-Jones, F., Roberts, N., Honney, R., & Currie, J. (2020). Addressing social determinants of noncommunicable diseases in primary care: A systematic review. Bulletin of the World Health Organization, 98(11), 754-765B. https://doi.org/10.2471/BLT.19.248278	Published review	Systematic review	We aimed to determine which social determinants of health are most commonly assessed, the approach-es used to collect data, what actions resulted and what barriers and enablers were reported. A secondary aim was to examine whether routine assessments of the social determinants of health were more likely to report actions than were non-routine, or â€œone-off â€ assessments.	Ovid MEDLINE, Embase, PubMed, Health Management Information Consortium	2019-06-28	World Health Organization; Other	Solar & Irwin; Rose G. Sick individuals and sick populations. Int J Epidemiol. 1985 Mar;14(1):32â€“8. doi: http://dx.doi.org/10.1093/ije/14.1.32 PMID:		health status disparities/ or "social determinants of health"/ Socioeconomic Factors/	((social or socioeconomic or economic or population*) adj3 (determinant? or factor? or risk? or equity or equities or inequit* or inequal* or equality or equalities or disparit*)).ti,ab. (health adj3 (determinant? or equity or equities or inequit* or inequal* or equality or equalities or disparit*)).ti,ab. "determinants of health".ti,ab. (("population level" or "social level" or "macro level") ad…	Y
176	Amjad 2019	Amjad, S., MacDonald, I., Chambers, T., Osornio-Vargas, A., Chandra, S., Voaklander, D., & Ospina, M. B. (2019). Social determinants of health and adverse maternal and birth outcomes in adolescent pregnancies: A systematic review and meta-analysis. Paediatric and Perinatal Epidemiology, 33(1), 88-99. https://doi.org/10.1111/ppe.12529	Published review	Systematic review	The present systematic review evaluated the evidence on the association between SDOH and adverse maternal and birth outcomes in adolescent mothers [Abstract]	Ovid MEDLINE, Embase, CINAHL, Web of Science	2018-05-nd	PROGRESS	O'Neill J, Tabish H, Welch V, et al. Applying an equity lens to in-terventions: using PROGRESS ensures consideration of socially stratifying factors to illuminate inequities in health. J Clin Epidemiol. 2014;67:56â€64		exp Socioeconomic Factors/ or exp "Social Determinants of Health"/ 23. exp Religion/ 24. exp Educational Status/ 25. Income/ 26. social capital/ or social isolation/ or vulnerable populations/ or working poor/ 27. Poverty/ gender/ Language/ or "emigrants and immigrants"/ or refugees/ Rural/ or Rural Health Services/ or Rural Health/ or rural population/ or suburban population/ or urban population/	. (religion or religious or poverty or income or social capital).mp. 29. (socio-economic* or socioeconomic* or social determinant* or insurance status or standard* of living or lower income or under-insured or social class* or resource poor or social condition* or disadvantage* or social status or household income or family income or income level*).mp. 30. ((education* adj (status or attainment o…	Y
25	ArabiBasharic 2020	Arabi Basharic, F., Janati, A., Pezeshki, M. Z., Khodayari-Zarnaq, R., Sadeghi-Ghyassi, F., & Gholizadeh, M. (2020). Country-level interventions for the prevention and management of hypertension through the modification of social determinants of health: A systematic review protocol. Systematic Reviews, 9(1). https://doi.org/10.1186/s13643-020-01392-9	Protocol	Systematic review	The specific objectives of this review are as follows:1. To identify successful interventions and policies aimed at modifying social determinants of health in the various social contexts and countries around the world that reduce the incidence, prevalence, and severity of hypertension 2. To document the reasons for the success of these policies and interventions	Ovid MEDLINE, PubMed, Embase, Cochrane Library, ProQuest Dissertations & Theses, Persian databases including SID and Magiran	Not provided	None			exp "Social Determinants of Health" 4 exp Unemployment exp Employment/ exp Work/ exp Social Support/ exp Substance-Related Disorders/ exp Food/	Social Determinant$.tw. (Unemploy$ or Underemploy$).tw. (employ$ or work$ or job$ or career$ or Occupation$).tw. social gradient$.tw. stress.tw. social exclusion$.tw. social support$.tw. (addiction$ or abuse$).tw. Food$.tw. transport$.tw. 24 early life$.tw. 25 early child$.tw.	N
264	Baker 2018	Baker, P., Friel, S., Kay, A., Baum, F., Strazdins, L., & Mackean, T. (2018). What enables and constrains the inclusion of the social determinants of health inequities in government policy agendas? A narrative review. International Journal of Health Policy and Management, 7(2), 101-111. https://doi.org/10.15171/ijhpm.2017.130	Published review	Narrative review	A political science approach can inform an understanding as to how such challenges might be overcome, why the SDHI has so far â€˜failed to launch' onto government policy agendas, and how political priority might come about in future. The focus of this paper is on the problem identification and agenda-setting phases when issues come to be defined and recognised as policy problems, whereas others a…	PubMed, Scopus, ProQuest, ISI Web of Science		World Health Organization; Other	World Health Organization. Closing the gap in a generation: health equity through action on the social determinants of health. Geneva; WHO; 2008 Krieger N. A glossary for social epidemiology. J Epidemiol Community Health. 2001;55(10):693-700. Kawachi I, Subramanian SV, Almeida-Filho N. A glossary for health inequalities. J Epidemiol Community Health. 2002; 56(9):647-652.
251	Bambra 2010	Bambra, C., Gibson, M., Sowden, A., Wright, K., Whitehead, M., & Petticrew, M. (2010). Tackling the wider social determinants of health and health inequalities: Evidence from systematic reviews. Journal of Epidemiology and Community Health, 64(4), 284-291. https://doi.org/10.1136/jech.2008.082743	Published review	Other	This article therefore synthesizes recent systematic reviews on the effects on health and health inequalities of interventions aimed at influencing the social determinants of health.	Centre for Reviews and Dissemination Wider Public Health database, Cochrane Database of Systematic Reviews, DARE, EPPI Centre, Campbell Collaboration Database, Criminal Justice Abstracts, & hand searched four journals	2007-04-nd	Dahlgren & Whitehead	Dahlgren G, Whitehead M. European strategies for tackling social inequities in health: levelling up, Part 2. Copenhagen: WHO Regional Office for Europe, 2007				Y
187	Braaten 2021	Braaten, A. D., Hanebuth, C., McPherson, H., Smallwood, D., Kaplan, S., Basirico, D., Clewley, D., & Rethorn, Z. (2021). Social determinants of health are associated with physical therapy use: A systematic review. British Journal of Sports Medicine, 55(22), 1293-1300. https://doi.org/10.1136/bjsports-2020-103475	Published review	Systematic review	The purpose of this systematic review is to identify and summarize the SDH cited in the literature and evaluate their association with individuals using physical therapy services.	PubMed, Embase, Scopus	2021-02	World Health Organization; Other	Organization WH. World conference on social determinants of health Rio de Janeiro. World Health Organization, 2001 Organization WH. Closing the gap in a generation: health equity through action on the social determinants of health. Final Report of the. Geneva: Commission on Social Determinants of Health, 2008.		â€œHealthcare Disparitiesâ€[Mesh] OR â€œHealth Status Disparitiesâ€[Mesh] OR â€œSocial Classâ€[Mesh] OR â€œPoverty Areasâ€[Mesh] OR â€œEducational Statusâ€[Mesh] OR â€œCross-Cultural Comparisonâ€[Mesh] OR â€œPrejudiceâ€[Mesh] OR â€œSocioeconomic Factorsâ€[Mesh] OR â€œSocial Environmentâ€[Mesh] OR â€œSocial Conditionsâ€[Mesh] OR â€œVulnerable populationsâ€[Mesh] OR â€œsex factorsâ€[MeS…	â€œhealthcare disparitiesâ€[tiab] OR â€œhealth care disparitiesâ€[tiab] OR â€œHealthcare Disparityâ€[tiab] OR â€œHealth care Disparityâ€[tiab] OR â€œhealth status disparitiesâ€[tiab] or â€œhealth status disparityâ€[tiab] OR â€œsocial mobilitiesâ€[tiab] OR â€œ social mobilityâ€[tiab] OR slums[tiab] OR slum[tiab] OR ghetto[tiab] OR ghettos[tiab] OR "educational attainment"[tiab] OR â€œeduca…	N
164	Brown 2017	Brown, C. R., Hambleton, I. R., Hercules, S. M., Alvarado, M., Unwin, N., Murphy, M. M., Harris, E. N., Wilks, R., MacLeish, M., Sullivan, L., Sobers-Grannum, N., & The, U. S. C. A. f. H. D. R. G. (2017). Social determinants of breast cancer in the Caribbean: a systematic review. International Journal for Equity in Health, 16(1). https://doi.org/10.1186/s12939-017-0540-z	Published review	Systematic review	what is the distribution, by known social determinants of health, of the risk factors, frequency, and adverse out-comes of breast cancer among female populations living in the Caribbean?	PubMed, Embase, SciELO, CINAHL (EBSCO), CUMED, LILACS, IBECS	2015-02-nd	PROGRESS	O'Neill J, Tabish H, Welch V, Petticrew M, Pottie K, Clarke M, et al. Applying an equity lens to interventions: using PROGRESS ensures consideration of socially stratifying factors to illuminate inequities in health. J Clin Epidemiol.2014;67(1):56â€“64.		NA	(age OR gender OR education OR educat*OR income OR wealth OR ethnic OR ethnic* OR race OR culture OR language OR occupation OR religion OR social class OR socioeconomic OR health social determinants OR social determinant* OR social capital OR residence OR medical geography OR health service OR health service* OR health equity OR disparit* OR medical sociology OR prejudice OR health insurance OR h…	N
171	Brown 2017	Brown, C. R., Hambleton, I., Sobers-Grannum, N., Hercules, S., Unwin, N., Harris, E., Wilks, R., MacLeish, M., Sullivan, L., & Murphy, M. (2017). Social determinants of depression in the caribbean: A systematic review. Annals of Global Health, 83(1), 73-74. https://www.embase.com/search/results?subaction=viewrecord&id=L620060863&from=export ; Brown, C. R., Hambleton, I. R., Sobers-Grannum, N., He…	Published review	Systematic review	what is the distribution, by known social determinants of health, of the frequency, severity, and adverse out-comes of depression among populations living in the Caribbean?	PubMed, Ovid Embase, SciELO, PsycINFO (EBSCO), CINAHL (EBSCO), CUMED, LILACS, IBECS	2015-02-nd	PROGRESS	O'Neill J, Tabish H, Welch V, Petticrew M, Pottie K, Clarke M, et al. Applying an equity lens to interventions: using PROGRESS ensures consideration of socially stratifying factors to illuminate inequities in health. J Clin Epidemiol. 2014;67(1):56â€“64		NA	(age OR gender OR education OR educat* OR income OR wealth OR ethnic OR ethnic* OR race OR culture OR language OR occupation OR religion OR social class OR socioeconomic OR health social determinants OR social determinant* OR social capital OR residence OR medical geography OR health service OR health service* OR health equity OR disparit* OR medical sociology OR prejudice OR health insurance OR …	N
221	Brown 2018	Brown, C. R., Hambleton, I., Hercules, S. M., Unwin, N., Murphy, M. M., Nigel Harris, E., Wilks, R., MacLeish, M., Sullivan, L., Sobers-Grannum, N., Alvarado, M., Bennett, N., Bidulescu, A., Ferguson, T., Francis, D., Hambleton, I. R., Harris, E. N., Hassell, C., Hennis, A. J. M., . . . Younger-Coleman, N. (2018). Social determinants of prostate cancer in the Caribbean: A systematic review and me…	Published review	Systematic review	The aim of this review is therefore to determine the distribution, by known social determinants of health, of the incidence, prevalence, and adverse outcomes of prostate cancer among populations living in the Caribbean.	PubMed, Embase, SciELO, CINAHL (EBSCO), CUMED, LILACS, IBECS	2017-07-nd	PROGRESS	O'NeillJ,TabishH,WelchV,PetticrewM,PottieK,ClarkeM,etal.Applyinganequity lens to interventions: using PROGRESS ensures consideration of sociallystratifying factors to illuminate inequities in health. J Clin Epidemiol. 2014;67:56â€“64.		NA	(age OR gender OR education OR educat*OR income OR wealth OR ethnic OR ethnic* OR race OR culture OR language OR occupation OR religion OR social class OR socioeconomic OR health social determinants OR social determinant* OR social capital OR residence OR medical geography OR health service OR health service* OR health equity OR disparit* OR medical sociology OR prejudice OR health insurance OR h…	N
19	Campos-Matos 2016	Campos-Matos, I., Russo, G., & Perelman, J. (2016). Connecting the dots on health inequalities - A systematic review on the social determinants of health in Portugal. International Journal for Equity in Health, 15(1). https://doi.org/10.1186/s12939-016-0314-z	Published review	Systematic review	Crucially, a real or perceived lack of evidence on health inequalitiesâ€“its magnitude, causes, most affected areas, groups and diseasesâ€“limits the design and implementation of equity-oriented health policies. This systematic review of the literature seeks to con-front this absence, by aiming to describe the available evidence on social inequalities in health in Portugal. To the best of our kno…	PubMed, Scopus, Web of Science	N/A	PROGRESS	O'Neill J, Tabish H, Welch V, Petticrew M, Pottie K, Clarke M, et al. Applying an equity lens to interventions: using PROGRESS ensures consideration of socially stratifying factors to illuminate inequities in health. J Clin Epidemiol. 2014;67(1):56â€“64		All MeSH searched as MAJR: Residence characteristics, Poverty areas, rural population, rural health, urban population, urban health, suburban population, suburban health; continental population groups, ethnic groups, culture, language, transients and migrants, emigrants and immigrants, minority groups, minority health; occupations, employment, unemployment; gender identities, sex; religion; educa…	None searched, although entry terms included in search strategy table. They only searched Major MeSH, not keywords.	N
117	Cook 2021	Cook, L. A., Sachs, J., & Weiskopf, N. G. (2021). The quality of social determinants data in the electronic health record: a systematic review. Journal of the American Medical Informatics Association : JAMIA, 29(1), 187-196. https://doi.org/10.1093/jamia/ocab199	Published review	Systematic review	Our objective was to conduct a review of the literature on SDoH data quality to characterize the issues that impact the use of these data for research and policy.	PubMed, Ovid MEDLINE	2020-12-14	World Health Organization; Other	World Health Organization (WHO). Social determinants of health 2021.https://www.who.int/health-topics/social-determinants-of-health#-tabÂ¼tab_1 Accessed June 15, 2021. Arons A, DeSilvey S, Fichtenberg C, Gottlieb L. Documenting social deter-minants of health-related clinical activities using standardized medical vo-cabularies.JAMIA Open2019; 2 (1): 81â€“8.		((social determinants of health [MeSH Terms]) OR (health equity[MeSH Terms]) OR (social class[MeSH Terms]) OR (income[MeSH Terms]) OR (socioeconomic factors[MeSH Terms]) OR (psychosocial deprivation[MeSH Terms]) OR (educational status[MeSH Terms]) OR (healthcare disparities[MeSH Terms]) OR (ethnic groups[MeSH Terms]) OR (stereotyping[MeSH Terms]) OR (Health Status Disparities[MeSH Terms]) OR (geo…	NA	Y
183	Davey 2021	Davey, B., Sinha, R., Lee, J. H., Gauthier, M., & Flores, G. (2021). Social determinants of health and outcomes for children and adults with congenital heart disease: a systematic review. Pediatric Research, 89(2), 275-294. https://doi.org/10.1038/s41390-020-01196-6	Published review	Systematic review	The study aim, therefore, was to conduct a systematic reviewof the association of SDH with CHD (congenital heart disease) outcomes.	PubMed, Scopus, CENTRAL, CINAHL, PsycINFO, Social Interventions Research & Evaluation Network (SIREN) Evidence & Resource Library, SocIndex	2020-05-18	Other	The following SDH were included in this analysis: poverty, uninsurance, housing instability, parental educational attainment, immigration status, food insecurity, and transportation barriers. These were chosen because they are the domains addressed in a recently published SDH screening instrument used for interventions effective in reducing social risks and improving child and caregiver health.7F…		(â€œSocial Determinants of Healthâ€[Mesh] OR â€œSocioeconomic Factorsâ€[Mesh] OR â€œNutritional Statusâ€[Mesh] OR â€œHealthcare Disparitiesâ€[Mesh] OR â€œSocial Environmentâ€[Mesh] OR â€œResidence Characteristicsâ€[Mesh] â€œCommunication Barriersâ€[Mesh] OR â€œEmigrants and Immigrantsâ€[Mesh] OR â€œPrejudiceâ€[Mesh] OR â€œDomestic Violenceâ€[Mesh] OR â€œSubstance-Related Disordersâ€[Me…	socioeconomic[tw] OR socio-economic[tw] OR sociodemographic[tw] OR socio-demographic[tw] OR social[tw] OR economic[tw] ORpoverty[tw] OR income[tw] ORfinancial[tw] OR employment[tw] OR unemployment[tw] ORâ€œmarital statusâ€[tw] ORâ€œeducation levelâ€[tw] ORâ€œeducational levelâ€[tw] ORâ€œeducationstatusâ€[tw] ORâ€œeducational statusâ€[tw] OR â€œfood insecurityâ€[tw] OR disparit*[tw] OR insur…	N
253	Doobay-Persaud 2019	Doobay-Persaud, A., Adler, M. D., Bartell, T. R., Sheneman, N. E., Martinez, M. D., Mangold, K. A., Smith, P., & Sheehan, K. M. (2019). Teaching the Social Determinants of Health in Undergraduate Medical Education: a Scoping Review. Journal of General Internal Medicine, 34(5), 720-730. https://doi.org/10.1007/s11606-019-04876-0	Published review	Scoping review	we performed a scoping review to answer the research question: "What has been published on the topic of teaching medical students about the social determinants of health?"	PubMed, Embase, Web of Science, Cochrane Database, and ERIC	2016-11-14	World Health Organization	Reprinted from Solar O, Irwin A. A conceptual framework for action on the social determinants of health. Policy and Practice. 2010.		â€œSocial determinants of healthâ€ OR â€œHealthcare Disparitiesâ€[Mesh]	â€œsocial determinants of healthâ€[tw] OR â€œsocial determinant of healthâ€[tw] OR â€œhealth social determinantsâ€[tw] â€œhealth disparitiesâ€[tw] OR â€œhealth disparityâ€[tw] OR â€œhealth inequityâ€[tw] OR â€œhealth inequitiesâ€[tw] OR â€œdisparityâ€[tw] OR â€œdisparitiesâ€[tw] OR â€œinequityâ€[tw] OR â€œinequitiesâ€[tw] OR â€œhealth equityâ€[tw] OR â€œhealthequitiesâ€[tw]	N
43	Duan-Porter 2018	Duan-Porter, W., Martinson, B. C., Greer, N., Taylor, B. C., Ullman, K., McKenzie, L., Rosebush, C., MacDonald, R., Falde, S., & Wilt, T. J. (2018). Evidence Review—Social Determinants of Health for Veterans. Journal of General Internal Medicine, 33(10), 1785-1795. https://doi.org/10.1007/s11606-018-4566-8	Published review	Other	Here, we present results from a larger evidence re-port 14 prepared by the VA Evidence-based Synthesis Program (ESP) in response to our VHA partners, as noted above. We first developed evidence maps15, 16to describe the existing literature on how social determinants may contribute to differences in health behaviors, health services utilization, and health outcomes for Veterans vs non-Veterans, an…	Ovid MEDLINE, CINAHL, PsycINFO, Sociological Abstracts	2017-01	Other	we developed conceptual and analytic frameworks of the relationships between social determinants, Veteran experiences, health behaviors, health serv-ices utilization, and health outcomes (online Appendix Figure and14). We reviewed prior work from the MacArthur Research Network on Socioeconomic Status and Health18andthe Institute of Medicine (now National Academy of Medicine).1We also considered w…		exp Socioeconomic Factors/ or exp "Social Determinants of Health"/ exp Gender Identity/ exp exp Educational Status/ Employment/ exp Social Support/ exp Foster Home Care/ exp Child Abuse/ exp Life Change Events/ exp Violence/ or exp Domestic Violence/ or exp Intimate Partner Violence/ or exp Exposure to Violence/ or exp Workplace Violence/ exp Poverty/ exp Repression, Psychology/ or exp "Adult Sur…	(social adj2 determinant$).mp. ((social adj2 factor$) or (behavior$ adj2 factor$)).mp. (transgender or gender identity).mp. ((sexual adj3 minority) or sexual orientation or sexual preference).mp. (employ$ or unemploy$ or underemploy$).mp. job opportunities.mp. (impoverished or low-income).mp. (academic or occupation$ or degree or diploma).mp. (family dysfunction or child$ neglect or runaway or fo…	Y
73	Friedman 2018	Friedman, E. E., Dean, H. D., & Duffus, W. A. (2018). Incorporation of social determinants of health in the peer-reviewed literature: A systematic review of articles authored by the national center for hiv/aids, viral hepatitis, std, and tb prevention. Public Health Reports, 133(4), 392-412. https://doi.org/10.1177/0033354918774788	Published review	Systematic review	a document that emphasized SDHs and the reduction of health disparities as a top priority.21To establish a baseline toward achievement of this priority, we systematically measured the types of SDHs discussed in the peer-reviewed literature available in PubMed with an NCHHSTP affiliation and how frequently these SDHs were discussed.	PubMed	2014-12-31	Healthy People 2020/2030; Other	NCHHSTP research , US Department of Health and Human Services, Office of Dis-ease Prevention and Health Promotion. Healthy People 2020:social determinants of health. Updated May 4, 2018. http://www.healthypeople.gov/2020/topicsobjectives2020/overview.aspx?topicidÂ¼39. Accessed May 5, 2018.		poverty, income, health resources, homeless persons, housing, residence characteristics, schools, education [subheading], prejudice, racism, prisons, health services, primary health care, health services accessibility, outpatient clinics, hospital; ambulatory care facilities, appointments and schedules, cities, censuses, environment, crime, violence	â€œpovertyâ€[All Fields]) OR â€œincomeâ€[All Fields]) OR deprivation[All Fields] OR OR (â€œhealthâ€[All Fields] AND â€œresourcesâ€[All Fields]) OR â€œhealth resourcesâ€[All Fields] OR â€œresourcesâ€[All Fields]) OR â€œwealthâ€ [All Fields] OR (material[All Fields] AND â€œresourcesâ€[All Fields] OR â€œmaterial resourcesâ€[All Fields]) OR â€œwagesâ€[All Fields] OR (â€œSalaryâ€[All Fields…	N
262	Frier 2020	Frier, A., Devine, S., Barnett, F., & Dunning, T. (2020). Utilising clinical settings to identify and respond to the social determinants of health of individuals with type 2 diabetes—A review of the literature. Health and Social Care in the Community, 28(4), 1119-1133. https://doi.org/10.1111/hsc.12932	Published review	Other	This literature review aimed to explore methods and strategies used in clinical settings to identify and address the SDoH of individuals with T2DM.	MEDLINE, CINAHL, Scopus, Informit	2017	World Health Organization	World Health Organization. (2003). Social determinants of health: The solid facts (2nd ed.). Retrieved from http://www.euro.who.int/__data/assets/pdf_file/0005/98438/e81384.pdf				N
60	Gagnon 2022	Gagnon, K., Ortiz-Siberón, Á., Patel, N. D., James, R., Hawk, M., Damian, A. J., & Beidas, R. (2022). Identifying facilitators, barriers, and strategies to implement social determinants of health screening, referral, and follow-up in the US: a scoping review protocol. JBI Evid Synth. https://doi.org/10.11124/jbies-21-00161	Protocol	Scoping review	The objective of this scoping review is to under-stand the state of the literature exploring facilitators, barriers, and strategies for the implementation of SDOH and social needs screening, referral to com-munity resources, and follow-up.	PubMed, CINAHL, Embase	2020-12-04 (tested)	Other	The year 2010 represents the beginning of published calls for the integration of SDOH and social needs into clinical practice Marmot M, Friel S, Bell R, Houweling TAJ, Taylor S. Commis-sion on Social Determinants of Health. Closing the gap in a generation: health equity through action on the social determinants of health. Lancet 2008;372:1661â€“9		NA	â€˜â€˜social determinants of health'' OR â€˜â€˜SDOH'' OR â€˜â€˜social determinants'' OR â€˜â€˜social needs'' OR â€˜â€˜Social risk'' OR â€˜â€˜health status disparities''	N
242	GalvÃ£o 2021	Galvão, A. L. M., Oliveira, E., Germani, A. C. C. G., & Luiz, O. D. C. (2021). Structural determinants of health, race, gender, and social class: A scope review. Saude e Sociedade, 30(2). https://doi.org/10.1590/S0104-12902021200743	Published review	Scoping review	This article aims at exploring and systematizing the knowledge about structural health determinants.	PubMed, CINAHL, Scopus, Web of Science, LILACS, plus additional individual journals	2018	None			NA	(Social Determinants of Health)	N
199	Gard 2019	Gard, L. A., Peterson, J., Miller, C., Ghosh, N., Youmans, Q., Didwania, A., Persell, S. D., Jean-Jacques, M., Ravenna, P., O'Brien, M. J., & Sanghavi Goel, M. (2019). Social Determinants of Health Training in U.S. Primary Care Residency Programs: A Scoping Review. Academic Medicine, 94(1), 135-143. https://doi.org/10.1097/ACM.0000000000002491	Published review	Scoping review	Our objectives were as follows: (1) to identify how SDH curricula are developed, (2) to understand how these curricula have been implemented, and (3) to ascertain how these curricula have been evaluated	PubMed, Embase, Scopus, MedEdPORTAL, ProQuest, ERIC via EBSCOhost, Cochrane Library	2017	None			â€œSocial determinants of health"[mesh] OR â€œhealth status disparitiesâ€[mesh] OR "Healthcare Disparities"[mesh] OR â€œhealth equityâ€[mesh] OR â€œHealth literacyâ€ [mesh] OR â€œSocial Justiceâ€[mesh] OR â€œcommunity medicineâ€[mesh] OR â€œcultural competencyâ€[mesh] OR â€œculturally competent careâ€[mesh] OR â€œgender identityâ€[mesh] OR â€œsexualityâ€[mesh] OR â€œsexual minoritiesâ€[…	"social determinants of health"[tiab] OR "social determinant of health"[tiab] OR "health social determinants"[tiab] OR â€œsocial determinantâ€[tiab] OR "social determinants"[tiab] OR "health status disparities"[tiab] OR "health status disparity"[tiab] OR "healthcare disparity"[tiab] OR "healthcare disparities"[tiab] OR"health disparities"[tiab] OR "health disparity"[tiab] OR â€œhealth care dispa…	N
205	George 2019	George, E., Mackean, T., Baum, F., & Fisher, M. (2019). Social determinants of indigenous health and indigenous rights in policy: A scoping review and analysis of problem representation. International Indigenous Policy Journal, 10(2). https://doi.org/10.18584/iipj.2019.10.2.4	Published review	Scoping review	In order to understand what does and does not work to improve Indigenous health, we must examine the extent to which Indigenous knowledge, a vital component, is incorporated into action on social determinants of health.	MEDLINE, Scopus, Informit, ProQuest, Australian Policy Online, Closing the Gap Clearinghouse, Australian Indigenous HealthInfoNet		None					N
140	Glauser 2022	Glauser, G., O'Connor, A., Brintzenhoff, J., Roth, S. C., Malhotra, N. R., & Cabey, W. V. (2022). A Scoping Review of the Literature on the Relationship Between Social and Structural Determinants of Health and Neurosurgical Outcomes. World Neurosurgery, 158, 24-33. https://doi.org/10.1016/j.wneu.2021.10.109	Published review	Scoping review	The overarching review question was how the SSDOHs influence the outcomes of patients after neurosurgical procedures. The secondary review questions were1)which social determinants of health had already been evaluated in neurosurgery;and2)for which procedures or pathologies these studies had been performed.	PubMed, Embase, Web of Science, Cochrane CENTRAL, CINAHL	2020-12-03	Other	The PubMed search used a modified version of the MEDLINE/PubMed health disparities search hedge		"healthcare disparities"[MH] "health status disparities"[MH] "culturally competent care"[MH] "delivery of health care"[MH:noexp] "health services accessibility"[MH] OR "health services, indigenous"[MH] OR "health services needs and demand"[MH] OR "health status disparities"[MH] OR "patient acceptance of health care"[MH] OR "patient selection"[MH] OR "quality of health care"[MeSH Major Topic:noexp…	("ethnic disparity"[TIAB] OR "ethnic disparities"[tiab] OR "health disparit*"[TIAB] "health care disparity"[TIAB] OR "health care disparities"[TIAB] OR "healthcare disparity"[TIAB] OR "healthcare disparities"[TIAB] OR "health-care disparity"[TIAB] OR "health-care disparities"[TIAB] OR "disparity in health"[TIAB] OR "disparities in health"[TIAB] OR "culturally competent care"[TIAB] OR "disparity"[…	N
181	Green 2021	Green, H., Fernandez, R., & MacPhail, C. (2021). The social determinants of health and health outcomes among adults during the COVID-19 pandemic: A systematic review. Public Health Nursing, 38(6), 942-952. https://doi.org/10.1111/phn.12959	Published review	Systematic review	The objective of this review is to synthesize the evidence exploring the relationship between the social determinants of health and health outcomes of adults during the first 6 months of the COVID-19 pandemic.	Ovid MEDLINE, CINAHL (EBSCO), Embase (Ovid), Cochrane CENTRAL, PsycINFO, Google Scholar		None					N
261	Guariguata 2018	Guariguata, L., Brown, C., Sobers, N., Hambleton, I., Alafia Samuels, T., & Unwin, N. (2018). An updated systematic review and meta-analysis on the social determinants of diabetes and related risk factors in the Caribbean. Revista Panamericana de Salud Publica/Pan American Journal of Public Health, 42. https://doi.org/10.26633/RPSP.2018.171	Published review	Systematic review	the present study updates the previous systematic review (4) with new data, including new information on physical activity, a wider range of social determinants, and sources from the grey literature. The objective of this review was to inform policy agenda-setting for diabetes prevention and control in the Caribbean, and to identify gaps in the evidence where further research is needed.	PubMed Central, Embase, Virtual Health Library incl. LILACS, MedCarib, and IBECS.	2016-12-31	PROGRESS	Welch V, Petticrew M, Tugwell P, Moher D, O'Neill J, Waters E, et al. PRISMA-Equity 2012 extension: reporting guidelines for systematic reviews with a focus on health equity. PLoS Med. 2012;9(10):e1001333.		"Health Status Disparities"[Mesh] OR "Socioeconomic Factors"[Mesh] OR "Vulnerable Populations"[Mesh] OR "Sociology, Medical"[Mesh] OR "Prejudice"[Mesh] OR "Insurance, Health"[Mesh] OR "Health Services"[Mesh] OR "Continental Population Groups"[Mesh] OR "Ethnic Groups"[Mesh] OR "Social Conditions"[Mesh] OR "Urban Health"[Mesh] OR "Urban Population"[Mesh] OR "Rural Population"[Mesh]	Socio*[tw] OR social position[tw] OR educat*[tw] OR gender[tw] OR ethnic*[tw] OR race[tw] OR poverty[tw] OR social determinant*[tw] OR social support[tw] OR social capital[tw] OR (religion[tw] AND discrimination[tw]) OR different*[tw] OR culture[tw]OR occupation*[tw] OR income*[tw]
115	Habbab 2020	Habbab, R. M., & Bhutta, Z. A. (2020). Prevalence and social determinants of overweight and obesity in adolescents in Saudi Arabia: A systematic review. Clin Obes, 10(6), e12400. https://doi.org/10.1111/cob.12400	Published review	Systematic review	The aim of this review was to highlight the magnitude and to assess the trend of overweight and obesity in Saudi adolescents over the reviewed period, as well as, to look at this problem from behavioural and social standpoint by identifying and constructing an ecological model for SDs of overweight and obesity in adolescents and discussing them in relation to the Saudi setting.	PubMed, Medline, Embase, PsycINFO		Other	Did not cite an external framework but created their own list of SDOH (table 1)				N
210	Hamal 2020	Hamal, M., Hamal, M., Hamal, M., Dieleman, M., Dieleman, M., De Brouwere, V., & De Cock Buning, T. (2020). Social determinants of maternal health: A scoping review of factors influencing maternal mortality and maternal health service use in India. Public Health Reviews, 41(1). https://doi.org/10.1186/s40985-020-00125-6	Published review	Scoping review	In this review, we aim to map and summarize the evidence on structural and intermediary factors of maternal health in India and understand their causal chains or mechanisms of influence by using the CSDH framework.	PubMed, Science Direct; Google Scholar	2016-04-02 (date in appendix)	World Health Organization; Other	Created their own conceptual framework based on WHO CDSH, adapted to 2 maternal health frameworks, Thaddeus & Maine and McCarthy & Maine Solar O, Irwin A. A conceptual framework for action on the social determinants of health. Social Determinants of Health Discussion Paper 2 (Policy and Practice). World Health Organ. 2010 Thaddeus S, Maine D. Too far to walk: maternal mortality in context. Soc Sc…		NA	determinant*[Title/Abstract]) OR equit*[Title/Abstract]) OR equalit*[Title/Abstract])	N
139	Hunter 2019	Hunter, K., & Thomson, B. (2019). A scoping review of social determinants of health curricula in post-graduate medical education. Can Med Educ J, 10(3), e61-e71. https://www.ncbi.nlm.nih.gov/pmc/articles/PMC6681926/pdf/CMEJ-10-e061.pdf	Published review	Scoping review	The primary objective of this study was to identify studies in which the intervention of a post-graduate medical education curriculum focused on SDOH has been described, implemented, and evaluated in any patient population with disparities in health status or access. The secondary objective was to generate recommendations to design an effective SDOH curriculum within the CanMEDS framework	Ovid MEDLINE		None			"Social Determinants of Health"/ health status disparities/ social medicine/ health services accessibility/ or health equity/ exp Socioeconomic Factors/	(Social adj2 Determinant* adj2 Health).ti,ab,kf.	Y
177	Hunter 2021	Hunter, A. A., & Flores, G. (2021). Social determinants of health and child maltreatment: a systematic review. Pediatric Research, 89(2), 269-274. https://doi.org/10.1038/s41390-020-01175-x	Published review	Systematic review	The aim of this study was to conduct a systematic review of the associations of SDH (including poverty, housing insecurity, food insecurity, uninsurance, health-care access, and transportation) with child maltreatment.	PubMed, Web of Science Core Collection, Scopus, JSTOR, Social Intervention Research and Evaluation Network Evidence Library	2020-03	Other	SDH were chosen because they are domains hypothesized to be most likely associated with child maltreatment and were addressed in a recently published SDH screening instrument used for testing interventions effective in reducing SDH and improving child and caregiver health. Gottlieb, L. M. et al. Effects of in-person assistance vs personalized written resources about social services on household s…		Social determinants of health[mesh]	Not given	N
56	Ingram 2021	Ingram, E., Ledden, S., Beardon, S., Gomes, M., Hogarth, S., McDonald, H., Osborn, D. P., & Sheringham, J. (2021). Household and area-level social determinants of multimorbidity: a systematic review. Journal of Epidemiology and Community Health, 75(3), 232-241. https://doi.org/10.1136/jech-2020-214691	Published review	Systematic review	This review aimed to systematically identify, critically appraise and synthesise the existing literature on associations between household and area-level SDoH and multimorbidity prevalence or incidence in general populations of high-income countries(HICs). We also aimed to investigate how associations differ with age, gender and ethnicity.	Ovid MEDLINE, Embase, PsycINFO, Web of Science, CINAHL Plus, Scopus		Dahlgren & Whitehead; World Health Organization; Other	Seven citations: 1. Dahlgren G, Whitehead M. Policies and strategies to promote social equity in health.1991. 2. World Health Organisation. A conceptual framework for action on the social determinants of health. Geneva: World Health Organisation, 2010. ISBN 978 92 4 150085 2.Available https://www.who.int/sdhconference/resources/ConceptualframeworkforactiononSDH_eng.pdf (accessed 11 Sep 2019) 3. K…		socioeconomic factors, income, poverty areas, poverty, public housing, residence characteristics,	neighbourhood*, neighborhood*, area*, region*, small-area, context*, household, residen*, place*, communit*, "census tracts", municipalit*, socioeconomic, socio-economic, "social capital", inequalit*, disparit*, inequit*, income, wealth, "financial problem*", "financial difficulties", vocation*, "training opportunit*", "employment opportunit*", "occupation* opportunit*", "job opportunities", "job…	N
83	Iroegbu 2022	Iroegbu, C., Lewis, L., & Matura, L. A. (2022). An integrative review: Chronic kidney disease awareness and the social determinants of health inequities. Journal of Advanced Nursing, 78(4), 918-928. https://doi.org/10.1111/jan.15107	Published review	Integrative review	The purpose of this review is to answer the question: What are the social determinants of health inequities associated with CKD awareness?	PubMed, Sociological Abstracts, ScienceDirect, CINAHL, Google Scholar		None			â€˜Social Determinants of Health'[Mesh] OR â€˜Sociology, Medical'[Mesh]	â€˜Social determinants' OR â€˜Poverty' OR â€˜socioeconomic* OR â€˜environmental factors' OR â€˜living conditions') OR (â€˜social determinants of health inequities' OR â€˜health inequities')	N
98	Jain 2017	Jain, A., van Hoek, A. J., Boccia, D., & Thomas, S. L. (2017). Lower vaccine uptake amongst older individuals living alone: A systematic review and meta-analysis of social determinants of vaccine uptake. Vaccine, 35(18), 2315-2328. https://doi.org/10.1016/j.vaccine.2017.03.013	Published review	Systematic review	The objective of this review was to systematically appraise and quantify the association of social factors with uptake of vaccines amongst individuals aged >60 years from Europe including a detailed between-study heterogeneity assessment when necessary.	Ovid Medline, Embase	2016-02-24	World Health Organization	Solar O, Irwin A. A conceptual framework for action on the social determinants of health. Social determinants of health discussion paper 2 (policy and practice); 2010 http://www.who.int/entity/social_determinants/corner/SDHDP2.pdf?ua=1[accessed 02/08/2015].		exp Sociology/ exp Social Behavior/ exp Vulnerable Populations/ exp cross-cultural comparison/ exp Cultural Characteristics/ exp cultural diversity/ exp Cultural Evolution/ exp Ethnology/ exp Religion/ exp Homeless Persons/ exp Health Services Accessibility/ exp Healthcare Disparities/ exp "Fees and Charges"/ exp Attitude to Health/ or exp Attitude to Death/ population characteristics/ or exp dem…	(AGEISM or (AGE adj3 DISCRIMINAT*)).ti,ab. DEMOGRAPH*.ti,ab. (EDUCAT* or LITERACY or LITERATE or ILLITERACY or ILLITERATE or LEARN*).ti,ab. (ETHNICITY or ETHNIC or TRADITION* or (TRAVELLER* adj3 COMMUNIT*) or COMMUNIT*).ti,ab. ((FAMILY adj3 SIZE) or (BIRTH adj3 (ORDER* or INTERVAL*)) or PARITY or (MATERNAL adj3 AGE*) or (MOTHER* adj3 AGE*) or MARITAL or MARRIAGE* or MARRIED).ti,ab. (INEQUALIT* or…	Y
97	Karran 2020	Karran, E. L., Grant, A. R., & Moseley, G. L. (2020). Low back pain and the social determinants of health: a systematic review and narrative synthesis. Pain, 161(11), 2476-2493. https://doi.org/10.1097/j.pain.0000000000001944	Published review	Systematic review	The primary aim then was to determine, through systematic review and evidence synthesis, the current evidence concerning the relationships between SDH and the frequency or severity of CLBP. Our secondary aims were to determine the associations between the SDH and CLBP-related disability, work absentee-ism, and opioid prescription, because these are key contributors to the personal and societal bu…	Ovid MEDLINE, Embase, Web of Science, CENTRAL	2018-09-24	World Health Organization; Healthy People 2020/2030; PROGRESS	The identification of SDH was guided by the PROGRESS framework, the Healthy People 2020 organising framework, and the World Health Organization Commission on SDH. Marmot M, Friel S, Bell R, Houweling TA, Taylor S, Health CoSDo. Closing the gap in a generation: health equity through action on the social determinants of health. Lancet 2008;372:1661â€“9. O'Neill J, Tabish H, Welch V, Petticrew M, Po…		Health Services Accessibility/ exp Socioeconomic Factors/ INSURANCE, HEALTH/ Unemployment/ Psychosocial Deprivation/ SOCIAL ENVIRONMENT/ SOCIAL MARGINALIZATION/ Rural Health/	((access* or avail*) adj2 (healthcare or health care or health service$1)).ti,ab,kw. (education* achieve* or education* status).ti,ab,kw. (socioeconomic factor$1 or (standard$1 adj1 living) or social determinant$1 or psychosocial deprivation$1 or rural health or social marginalization or social marginalisation or social environment$1).ti,ab,kw. (social deprivation or social disadvantage or financ…	Y
137	Kiles 2020	Kiles, T., Jasmin, H., Nichols, B., Haddad, R., & Renfro, C. P. (2020). A scoping review of active-learning strategies for teaching social determinants of health in pharmacy. American Journal of Pharmaceutical Education, 84(11), 1482-1490. https://doi.org/10.5688/ajpe8241	Published review	Scoping review	The objective of this scoping review is to de-scribe current conceptualizations and measurements of active-learning education within Doctor of Pharmacy degree programs as it pertains to SDOH and to determine the gaps and limitations in available literature. A secondary objective was to assess simulation-based educational methods related to SDOH in pharmacy.	PubMed, CINAHL, Scopus, Web of Science		Healthy People 2020/2030	Healthy People 2020. Social Determinants of Health. https://www.healthypeople.gov/2020/topics-objectives/topic/social-determinants-of-health. Accessed November 2019		Social Determinants of Health[Mesh]	"social determinants of health" OR "health disparity" OR "health disparities" OR "cultural sensitivity" OR "cultural competency" OR "cultural humility" OR "health inequality" OR "health inequalities" OR "health equity" OR "health inequity"	N
141	Kino 2021	Kino, S., Hsu, Y. T., Shiba, K., Chien, Y. S., Mita, C., Kawachi, I., & Daoud, A. (2021). A scoping review on the use of machine learning in research on social determinants of health: Trends and research prospects. SSM - Population Health, 15. https://doi.org/10.1016/j.ssmph.2021.100836	Published review	Scoping review	Using a scoping review, our study identifies how and to what extent scholars have used ML to study SDH (social epidemiology), which is one of the major segments of epidemiology/public health.	PubMed, Embase, Web of Science		None			("Economic Status"(Mesh) OR "Educational Status"(Mesh:NoExp) OR "Employment"(Mesh:NoExp) OR "Unemployment"(Mesh) OR "Income"(Mesh:NoExp) OR "Occupations"(Mesh) OR "Poverty"(Mesh) OR "Medical Indigency"(Mesh) OR "Social Class"(Mesh:NoExp) OR Race Factors(Mesh) OR Racism(Mesh) OR "Continental Population Groups"(Mesh) OR "Social Segregation"(Mesh:NoExp) OR Social Class(Mesh) OR Vulnerable Population…	economic factor*(tiab) OR economic status(tiab) OR education achieve*(tiab) OR education level*(tiab) OR education status(tiab) OR educational achiev*(tiab) OR educational attainment(tiab) OR educational level*(tiab) OR educational status(tiab) OR employment status(tiab) OR financial difficult*(tiab) OR financial problem*(tiab) OR financial strain(tiab) OR income (tiab) OR indigence(tiab) OR indi…
101	Knighton 2018	Knighton, A. J., Stephenson, B., & Savitz, L. A. (2018). Measuring the effect of social determinants on patient outcomes: A systematic literature review. Journal of Health Care for the Poor and Underserved, 29(1), 81-106. https://doi.org/10.1353/hpu.2018.0009	Published review	Systematic review	The purpose of this study was to characterize the results of recent published research on two critical questions facing health care organizations. First, how does patient or area deprivation modify the effect of standard of care interventions? Second, what targeted or design interventions modify the effect of patient or area deprivation on health care outcomes?	PubMed	2016-05-dd	Other	The Conceptual Framework of Social Risk Factors for Healthcare Use, Outcomes and Cost (â€œthe Frameworkâ€) developed by NASEM was the basis for development of the analytic framework for the review. National Academies of Sciences, Engineering and Medicine. Accounting for social risk factors in Medicare payment: identifying social risk factors. Washington, DC: The National Academies Press, 2016.		NA	All fields: â€œpatient deprivationâ€ OR â€œarea deprivationâ€ OR â€œneighborhood deprivationâ€ OR â€œcommunity deprivationâ€ OR â€œsocial deprivationâ€ OR â€œdeprivation indexâ€ OR â€œsocial determinantsâ€ OR â€œsocio- economic statusâ€ OR â€œsocioeconomic statusâ€ OR â€œpovertyâ€ OR â€œhigh school educationâ€ OR â€œhousehold incomeâ€	N
1	Lee 2018	Lee, J., Schram, A., Riley, E., Harris, P., Baum, F., Fisher, M., Freeman, T., & Friel, S. (2018). Addressing health equity through action on the social determinants of health: A global review of policy outcome evaluation methods. International Journal of Health Policy and Management, 7(7), 581-592. https://doi.org/10.15171/ijhpm.2018.04	Published review	Other	We aimed to conduct a review of the literature to identify the range of methodological approaches being used to evaluate the health equity outcomes of public policy related to the social determinants of health. The focus of our review was on the methodological approach used within a study, rather than the substantive knowledge gained about the actual policy area being evaluated.	Web of Science, Scopus, ProQuest, PubMed, ScienceDirect	2016-04-29	World Health Organization	A conceptual framework was used to guide the selection of search terms. It is an adapted version of the ecosocial framework from the WHO Commission on the Social Determinants of Health. This was chosen because it has been widely used to understand the societal level factors that affect health inequities, and has contributed to the development of government policy and intersectoral action. Solar O…		NA	All Fields: Social Determinant; Urban; Urban Planning; Built Environmen; Racism; Aborig*; Indigen*; Primary Healthcare; Primary Health Care; Digital; Internet; Ehealth; E-Health; Telehealth; Broadband
211	Lund 2018	Lund, C., Brooke-Sumner, C., Baingana, F., Baron, E. C., Breuer, E., Chandra, P., Haushofer, J., Herrman, H., Jordans, M., Kieling, C., Medina-Mora, M. E., Morgan, E., Omigbodun, O., Tol, W., Patel, V., & Saxena, S. (2018). Social determinants of mental disorders and the Sustainable Development Goals: a systematic review of reviews. The Lancet Psychiatry, 5(4), 357-369. https://doi.org/10.1016/S2…	Published review	Other	This study had two purposes: first, to develop a preliminary conceptual framework for the social determinants of mental disorders that is aligned with the SDGs; and second, to use this framework to systematically review evidence regarding the social determinants of mental disorders, with a view to identifying potential mechanisms and targets for interventions that address these determinants.	PubMed, PsycINFO, Scopus	2016-11-dd	World Health Organization; Other	Created their own based on their previous work, combined with WHO: We developed a novel conceptual framework that summarised the major social determinants of mental health disorders and linked them with the SDGs. First, we identified the key domains of the social determinants of mental disorders, on the basis of available epidemiological data, namely: demographic, economic, neighbourhood, environ…		("Age Groups"[Majr] OR "Pregnant Women/psychology"[Majr]) OR "Male"[Majr]) OR "Minority Groups"[Majr]) OR "Marital Status"[Majr]) OR "Population Groups"[Majr]) OR "Population Density"[Majr] ("Social Class"[Majr] OR "Poverty"[Majr]) OR "Vulnerable Populations"[Majr]) OR "Socioeconomic Factors"[Majr]) OR "Employment"[Majr]) OR "Unemployment"[Majr]) OR "Income"[Majr]) OR "Absenteeism"[Majr]) ("Disas…	"community diversity"[All Fields] "age groups"[All Fields] OR "pregnant women"[All Fields] OR "male"[All Fields] OR "female"[All Fields] OR "ethnic group*"[All Fields] OR "minority group*"[All Fields] OR "marital status"[All Fields] OR "married"[All Fields] OR "divorced"[All Fields] OR "separated"[All Fields] OR "partner*"[All Fields] OR "life-partner"[All Fields] OR "living together"[All Fields]…	N
10	Maness 2016	Maness, S. B., & Buhi, E. R. (2016). Associations between social determinants of health and pregnancy among young people: A systematic review of research published during the past 25 years. Public Health Reports, 131(1), 86-99. https://doi.org/10.1177/003335491613100115	Published review	Systematic review	We conducted a systematic review of the literature to understand whether or not SDHs influence pregnancy among young people. This study employed the Healthy People 2020 framework for SDHs to examine links between determinants and pregnancy among young people, as well as to explore reasons why these relationships may exist.	PsycINFO, PubMed, Academic Search Premier	2013-08-dd	Healthy People 2020/2030	Department of Health and Human Services (US), Office of Disease Prevention and Health Promotion. Healthy People 2020: social determinants of health [cited 2014 Oct 9]. Available from: http://www.healthypeople.gov/2020/topicsobjectives2020/overview.aspx?topicid=39 Department of Health and Human Services (US). The Secretary's Advisory Committee on National Health Promotion and Disease Prevention ob…
79	Morone 2017	Morone, J. (2017). An Integrative Review of Social Determinants of Health Assessment and Screening Tools Used in Pediatrics. Journal of Pediatric Nursing, 37, 22-28. https://doi.org/10.1016/j.pedn.2017.08.022	Published review	Integrative review	the purpose of this review is to identify available SDOH screening tools used across pediatric settings and to evaluate their comprehensiveness and validity in assessing multiple SDOH.	PubMed, CINAHL, PsycINFO		Healthy People 2020/2030	Healthy People. Secretary's Advisory Committee on Health Promotion and Disease Prevention Objectives for 2020. Healthy People 2020: An Opportunity to Address the Societal Determinants of Health in the United States. 2010. https://www.healthypeople.gov/sites/default/files/SocietalDeterminantsHealth.pdf Accessed on May 1, 2017				N
182	Munezero 2021	Munezero, E., & Manoukian, S. (2021). The social determinants of health and health seeking behaviour in populations affected by armed conflict: a qualitative systematic review. Medicine, Conflict and Survival, 37(4), 293-318. https://doi.org/10.1080/13623699.2021.1971824	Published review	Systematic review	The aim of this review is to increase our understanding of the relationship between the social determinants of health and health seeking behaviour of individuals affected by armed conflicts.	ProQuest Health and Medical Complete, ScienceDirect, MEDLINE, CINAHL	2019-07-01	None					N
185	Nagata 2013	Nagata, J. M., Hernández-Ramos, I., Kurup, A. S., Albrecht, D., Vivas-Torrealba, C., & Franco-Paredes, C. (2013). Social determinants of health and seasonal influenza vaccination in adults ≥65 years: A systematic review of qualitative and quantitative data. BMC Public Health, 13(1). https://doi.org/10.1186/1471-2458-13-388	Published review	Systematic review	the aim of this review was to assess the barriers that prevent elderly people from accessing and accepting seasonal influenza vaccine and its related social determinants.	PubMed, Web of Science, PsycINFO, CINAHL	2011	World Health Organization	Commission on Social Determinants of Health: Closing the gap in a generation: health equity through action on the social determinants of health. Final Report of the Commission on Social Determinants of Health. Geneva: World Health Organization; 2008. Solar O, Irwin A: A Conceptual Framework for Action on the Social Determinants of Health. Social Determinants of Health Discussion Paper 2.Geneva: W…		â€œEducational Statusâ€[Mesh] â€œHealth Status Disparitiesâ€[Mesh] â€œHealthcare Disparitiesâ€[Mesh] â€œVulnerable populationsâ€[Mesh] â€œSocial Classâ€[Mesh] â€œPoverty Areasâ€[Mesh] Cross-Cultural Comparisonâ€[Mesh] â€œPrejudiceâ€[Mesh] â€œSocioeconomic Factorsâ€[Mesh] â€œSocioeconomic Statusâ€[Mesh] â€œSocial Environmentâ€[Mesh] â€œSocial Conditionsâ€[Mesh]	â€œhealthcare disparitiesâ€ â€œhealth care disparitiesâ€ â€œHealthcare Disparityâ€ â€œHealth care Disparityâ€ â€œhealth status disparitiesâ€ â€œhealth status disparityâ€ â€œsocial mobilitiesâ€ â€œsocial mobilityâ€ â€œpoverty areasâ€ â€œpovertyareaâ€ â€œslumsâ€ â€œslumâ€ â€œghettoâ€ â€œghettosâ€ â€œeducational statusâ€ â€œEducational Achievement*â€ â€œIlliteracyâ€ â€œLiteracyâ€ â…	N
215	Najafizada 2021	Najafizada, M., Rahman, A., Taufique, Q., & Sarkar, A. (2021). Social determinants of multidrug-resistant tuberculosis: A scoping review and research gaps. Indian Journal of Tuberculosis, 68(1), 99-105. https://doi.org/10.1016/j.ijtb.2020.09.016	Published review	Scoping review	The objectives of the study are 1) to synthesize the existing literature on the social determinants of MDR-TB and identify what is known. 2) to map the interrelations among the social determinants of MDR-TB. 3) to identify gaps in the existing literature on the social determinants of MDR-TB and identify what is not known.	Scopus, MEDLINE, CINAHL	2018-08-29	Other	The keywords used in the search strategy were obtained from the WHO documents on MDR-TB and determinants of health for TB as well as CDC and PHAC documents on the determinants of health or social determinants of TB				N
194	Namazi 2019	Namazi, M., Sadeghi, R., & Moghadam, Z. B. (2019). Social determinants of health in menopause: An integrative review. International Journal of Women's Health, 11, 637-647. https://doi.org/10.2147/IJWH.S228594	Published review	Integrative review	The aim of present integrative review is to identify social determinants of health in menopause.	PubMed, "ISI Web of Knowledge," Scopus, Google Scholar, Iranian Info Net (IranDoc, IranMedex, MagIran, and SID)	2019-01	None			( â€œ Culture â€ [Mesh]) OR â€œ Life Style â€ [Mesh]) OR â€œ Social Support â€ [Mesh]) OR (( â€œ Education â€ [Mesh]) OR â€œ Educational Status â€ [Mesh])) OR â€œ Employment â€ [Mesh]) OR â€œ Economics â€ [Mesh]) OR â€œ Marital Status â€ [Mesh])	NA	N
103	Nejad 2021	Nejad, F. N., Ghamari, M. R., Mohaqeqi Kamal, S. H., Tabatabaee, S. S., & Ganjali, R. (2021). The most important social determinants of slum Dwellers’ health: A scoping review. Journal of Preventive Medicine and Public Health, 54(4), 265-274. https://doi.org/10.3961/JPMPH.21.073	Published review	Scoping review	the main purpose of this study was to extract social determinants of health from various studies conducted in the last decade on people living in slums and provide a comprehensive framework of social determinants of health with dimensions and components affecting health.	PubMed, ProQuest, Web of Science, Scopus	2019-12-15	World Health Organization	Solar O, Irwin A. A conceptual framework for action on the social determinants of health; 2010 [cited 2021 Jul 1]. Available from: https://www.who.int/publications/i/item/9789241500852. 9.World Health Organization. A conceptual framework for action on the social determinants of health; 2010 [cited 2021 Jul 1]. Available from: https://apps.who.int/iris/handle/10665/44489		Social determinants of health	Health social determinant, health social determinants	N
214	Nomura 2016	Nomura, S., Parsons, A. J. Q., Hirabayashi, M., Kinoshita, R., Liao, Y., & Hodgson, S. (2016). Social determinants of mid- to long-term disaster impacts on health: A systematic review. International Journal of Disaster Risk Reduction, 16, 53-67. https://doi.org/10.1016/j.ijdrr.2016.01.013	Published review	Systematic review	To achieve this aim, we investigated the existing literature in relation to disasters with two objectives: 1) to assess the mid- to long-term health impact of disasters with regard to the presence of persistent negative health consequences, and 2) to identify and appraise the social determinants associated with these impacts, as entry points for addressing disaster risk reduction. Building on thi…	PubMed, Embase, POPLINE, LILACS, CINAHL, PsycINFO	2014-08	World Health Organization	O. Solar, A. Irwin, A conceptual framework for action on the social determinants of health. Social Determinants of Health Discussion Paper 2 (Policy and Practice), World Health Organization, Geneva, 2010.		â€œ Social Determinants of Health â€ [MeSH] OR â€œ Socioeconomic Factors â€ [MeSH] OR â€œ Social Conditions â€ [MeSH] OR â€œ Social Class â€ [MeSH] OR â€œ Social Environment â€ [MeSH] OR â€œ Educational Status â€ [MeSH] OR â€œ Vulnerable populations â€ [Mesh] OR â€œ Family Characteristics â€ [MeSH] OR â€œ Social Welfare â€ [MeSH] OR â€œ Schools â€ [MeSH]	â€œ social determinants of health â€ OR â€œ social health determinants â€ OR â€œ socioeconomic factors â€ OR â€œ socioeconomic status â€ OR â€œ socio economic factors â€ OR â€œ socio economic status â€ OR â€œ socioeconomics â€ OR â€œ socio economics â€ OR â€œ social economics â€ OR â€œ social support â€ OR â€œ social supports â€ OR â€œ social condition â€ OR â€œ social conditions â€ …	N
201	O'Brien 2019	O’Brien, K. H. (2019). Social determinants of health: the how, who, and where screenings are occurring; a systematic review. Social Work in Health Care, 58(8), 719-745. https://doi.org/10.1080/00981389.2019.1645795	Published review	Systematic review	The primary objective of this study is to conduct a systematic review of the existing literature to identify screening tools for social determinants of health that have been used in research and clinical practice. The primary question to be answered is: (a) What screening tools currently exist and for which social determinants of health? Secondary questions include the following: (b) In what sett…	PubMed, PsycINFO, CINAHL	Not given	None					N
142	Pedrana 2016	Pedrana, L., Pamponet, M., Walker, R., Costa, F., & Rasella, D. (2016). Scoping review: National monitoring frameworks for social determinants of health and health equity. Global Health Action, 9(1). https://doi.org/10.3402/gha.v9.28831	Published review	Scoping review	The broad aim of this review was to construct a global representation of the domains and indicators used by recent research on SDH at a national level and analyse them in relation to the set of indicators proposed by the WHO EQuAL monitoring framework in early 2015.The specific objectives were as follows: To describe the profile international studies in this area published in the last decade. To …	PubMed	2014-12	World Health Organization	None - "EQuAL-WHO framework" listed as "unpublished"		NA	same	N
157	Quintanilla 2016	Quintanilla, B. P. A., Taft, A., McDonald, S., Pollock, W., & Henriquez, J. C. R. (2016). Social determinants and maternal exposure to intimate partner violence of obstetric patients with severe maternal morbidity in the intensive care unit: A systematic review protocol. BMJ Open, 6(11). https://doi.org/10.1136/bmjopen-2016-013270	Protocol	Systematic review	OBJECTIVES To review available evidence pertaining to social determinants as well as exposure to IPV of obstetric patients admitted to an ICU. To review other characteristics and outcomes of obstetric patients admitted to an ICU.	MEDLINE, ProQuest, CINAHL, LILACS, SciELO	2016-12-31	None					N
270	Reyes 2021	Reyes, A., Dahdouh, R., Akanyirige, P., Estrada, A., Young, M. R., & Simon, M. A. (2020). Pregnancy care must do more to meet women's social needs: A systematic review of interventions addressing the social determinants of health. Circulation, 141(SUPPL 1). https://doi.org/10.1161/circ.141.suppl_1.P385 ; Reyes, A. M., Akanyirige, P. W., Wishart, D., Dahdouh, R., Young, M. R., Estrada, A., Ward, C…	Published review	Systematic review	The objective of this systematic review was to summarize the evidence on interventions that address social needs in perinatal care settings.	PubMed, Embase, Cochrane, CINAHL, Scopus, Web of Science	2020-05-06	Healthy People 2020/2030	US Department of Health and Human Services. Social Determinants of Health | Healthy People 2020. 2014. Available at https://www.healthypeople.gov/2020/topics-objectives/topic/social-determinants-of-health Accessed June 1, 2020.		â€œdelivery of health careâ€[Mesh] â€œhealth behaviorâ€[Mesh] OR â€œhealth knowledge, attitudes, practiceâ€[Mesh] OR â€œhealth services accessibilityâ€[Mesh] OR â€œhealth services, indigenousâ€[Mesh] OR â€œhealth services needs and demandâ€[Mesh] â€œpatient acceptance of health careâ€[Mesh] OR â€œpatient selectionâ€[Mesh] OR â€œquality of health careâ€[MeSH] OR â€œculturally competent ca…	((Barrier*[TIAB] OR Bias*[TIAB] OR OR â€œdelivery of careâ€[TIAB] OR dispar*[TIAB] OR disproportionate*[TIAB] OR OR inequali*[TIAB] OR inequit*[TIAB] OR â€œculturally competent careâ€[TIAB] OR â€œsocioeconomic factorâ€[TIAB] OR â€œsocioeconomic factorsâ€[TIAB] OR â€œsocioeconomically disadvantagedâ€[TIAB] OR underrepresent*[TIAB] OR underserve*[TIAB]) OR â€œethnic disparitiesâ€[TIAB] OR â€œ…	Other: N
9	Saeednejad 2020	Saeednejad, M., Sadeghian, F., Fayaz, M., Rafael, D., Atlasi, R., Kazemzadeh Houjaghan, A., Abedi Kichi, R., Asgardoon, M. H., Zabihi Mahmoudabadi, H., Salamati, Z., Naji, Z., Rahimi-Movaghar, V., & Salamati, P. (2020). Association of Social Determinants of Health and Road Traffic Deaths: A Systematic Review. Bull Emerg Trauma, 8(4), 211-217. https://doi.org/10.30476/beat.2020.86574	Published review	Systematic review	The aim of this study was to present a valid research, through a systematic review of related resources to determine social determinants of RTD.	Embase, PubMed, Scopus, Web of Science, Cochrane Library	2019-06-09	None			Social Determinants of Health, Sociological Factors	((Sociological[tiab], social[tiab], socioeconomic[tiab], ) AND (determinants[tiab], determinant[tiab] OR determining[tiab] OR factor[tiab] OR factors[tiab] OR characteristic*[tiab])) OR inequality[tiab] OR inequalities[tiab] OR (living[tiab] AND standard[tiab]) OR (land[tiab] AND tenure[tiab]) OR (high[tiab] AND income[tiab] AND population*[tiab])	N
108	Shah 2021	Shah, N., Walker, I. F., Naik, Y., Rajan, S., O’Hagan, K., Black, M., Cartwright, C., Tillmann, T., Pearce-Smith, N., & Stansfield, J. (2021). National or population level interventions addressing the social determinants of mental health – an umbrella review. BMC Public Health, 21(1). https://doi.org/10.1186/s12889-021-12145-1	Published review	Other	We undertook this umbrella review to identify the best available evidence for national or population level policies or interventions that improve population mental health and wellbeing by addressing the social determinants of mental health.	Cochrane Library, Ovid Global Health, Ovid MEDLINE, Ovid Embase, Ovid PsycINFO	2019-07-23	World Health Organization	World Health Organization and Calouste Gulbenkian Foundation. Social determinants of mental health. Geneva: World Health Organisation; 2014.		Loneliness/ exp Socioeconomic Factors/ Social Determinants of Health/ Race Factors/ Social Isolation/ Social Participation/ Housing/ Income/ Residence Characteristics/ Vulnerable Populations/ Social Support/ Diet/ae [Adverse Effects] Food/ae [Adverse Effects] Social Stigma/ Social Discrimination/ exp Family Relations/ Parents/ or Single Parent/ Prenatal Care/ Breast Feeding/ exp Child Abuse/ Viol…	(social determinant* or social inequalit*).tw,kw. social gradient*.tw,kw. social status.tw,kw. disadvantaged.ti. (race or racial or ethnicity).ti. occupational status.tw,kw. social support.ti. socioeconomic*.tw,kw. (unemploy*or employment or job or worker* or workplace or employer or welfare or income or economic development or pay or salary or wage).tw,kw. deportation.tw,kw. social class*.tw,kw.…	Y
160	Shushtari 2021	Shushtari, Z. J., Salimi, Y., Ahmadi, S., Rajabi-Gilan, N., Shirazikhah, M., Biglarian, A., Almasi, A., & Gharehghani, M. A. M. (2021). Social determinants of adherence to COVID-19 preventive guidelines: a comprehensive review. Osong Public Health and Research Perspectives, 12(6), 346-360. https://doi.org/10.24171/j.phrp.2021.0180	Published review	Other	[T]he present review study aimed to identify and summarize the social determinants of ACPG among the general population.	PubMed, Web of Science, Scopus, Google Scholar	2021-02	World Health Organization	Solar O, Irwin A. A conceptual framework for action on the social determinants of health. Social determinants of health discussion paper 2 (policy and practice). Geneva: World Health Organization; 2010.				N
170	Silva 2014	Silva, V. L., Cesse, E. Â. P., & Albuquerque, M. F. P. M. (2014). Social determinants of death among the elderly: A systematic literature review. Revista Brasileira de Epidemiologia, 17, 178-193. https://doi.org/10.1590/1809-4503201400060015	Published review	Systematic review	This study aimed to perform a systematic review of articles published on the social determinants associated with mortality in the elderly.	LILACS, PubMed	2009-12-31	Dahlgren & Whitehead; Other	Dahlgren G, Whitehead M. Policies and strategies to promote social equity in health. Stockholm: Institute for Future Studies; 1991; ComissÃ£o Nacional de Determinantes Sociais da SaÃºde. As causas sociais das iniquidades em saÃºde no Brasil. Rio de Janeiro: Fiocruz; 2008		Life Styleâ€[MeSH Terms] OR â€œMotor Activityâ€[MeSH Terms] OR â€œLeisure Activitiesâ€[MeSH Terms] OR â€œSmokingâ€[MeSH Terms] OR â€œAlcoholismâ€[MeSH Terms] OR â€œConsumer Participationâ€[MeSH Terms] OR â€œEducationâ€[MeSH Terms] OR â€œDieteticsâ€[MeSH Terms] OR â€œHousingâ€[MeSH Terms] OR â€œSanitationâ€[MeSH Terms] OR â€œWorkâ€[MeSH Terms] OR â€œEmploymentâ€[MeSH Terms] OR â€œUnemp…	NA	N
46	Sobers-Grannum 2015	Sobers-Grannum, N., Murphy, M. M., Nielsen, A., Guell, C., Samuels, T. A., Bishop, L., & Unwin, N. (2015). Female gender is a social determinant of diabetes in the Caribbean: A systematic review and meta-analysis. PLoS ONE, 10(5). https://doi.org/10.1371/journal.pone.0126799	Published review	Systematic review	In the work described here we sought to determine what is currently known about health inequities and their determinants for DM in the Caribbean with a view to informing health policy and further research. In this paper, therefore, we present the findings on the distribution by gender of risk factors for type 2 diabetes, diabetes, and diabetes control and complications.	PubMed, Ovid Embase, Virtual Health Library (LILACS, MedCarib, IBECS, Pan-Am Health Org, World Health Org databases)	2013-12-31	World Health Organization; PROGRESS	World Health Organization. Closing the gap in generation: Health equality through action on the social determinants of health. Final Report of the Commission on Social Determinants of Health. Geneva: World Health Organisation, 2008. Welch V, Petticrew M, Tugwell P, Moher D, O'Neill J, Waters E, et al. PRISMA-Equity 2012 Extension: Reporting Guidelines for Systematic Reviews with a Focus on Health…		"Health Status Disparities"[Mesh] OR "Socioeconomic Factors"[Mesh] OR "Vulnerable Populations"[Mesh] OR "Sociology, Medical"[Mesh] OR "Prejudice"[Mesh] OR "Insurance, Health"[Mesh] OR "Health Services"[Mesh] OR "Continental Population Groups"[Mesh] OR "Ethnic Groups"[Mesh] OR "Social Conditions"[Mesh] OR "Urban Health"[Mesh] OR "Urban Population"[Mesh] OR "Rural Population"[Mesh]	Socio*[tw] OR social position[tw] OR educat*[tw] OR gender[tw] OR ethnic*[tw] OR race[tw] OR poverty[tw] OR social determinant*[tw] OR social support[tw] OR social capital[tw] OR (religion[tw] AND discrimination[tw]) OR different*[tw] OR culture[tw]OR occupation*[tw] OR income*[tw]	N
144	Sokol 2019	Sokol, R., Austin, A., Chandler, C., Byrum, E., Bousquette, J., Lancaster, C., Doss, G., Dotson, A., Urbaeva, V., Singichetti, B., Brevard, K., Wright, S. T., Lanier, P., & Shanahan, M. (2019). Screening children for social determinants of health: A systematic review. Pediatrics, 144(4). https://doi.org/10.1542/peds.2019-1622	Published review	Systematic review	In this review, we aim to systematically catalog the different SDOH screening tools used to assess social conditions among children and youth, examine their psychometric properties, and evaluate how they are used to detect early indicators of risk and inform care.	PubMed, CINAHL, Embase, CENTRAL, Web of Science	2018-11	Healthy People 2020/2030	Services USDoHH. Social determinants of health. 2014. Available at: https://www.healthypeople.gov/2020/topics-objectives/topic/social-determinants-of-health.		NA	(â€œsocial riskâ€ OR â€œsocial determinantâ€ OR â€œsocial determinantsâ€ OR â€œsocioeconomic determinantâ€[tiab] OR â€œsocioeconomic determinantsâ€[tiab] OR â€œhealth determinantâ€ [tiab] OR â€œsocioeconomic factorâ€[tiab] OR â€œsocioeconomic factorsâ€[tiab] OR â€œhealth determinantsâ€[tiab] OR â€œsocial determinatesâ€[tiab] OR â€œadverse childhood eventâ€ OR â€œadverse childhood event…	N
94	ThomasCraig 2021	Thomas Craig, K. J., Fusco, N., Gunnarsdottir, T., Chamberland, L., Snowdon, J. L., & Kassler, W. J. (2021). Leveraging Data and Digital Health Technologies to Assess and Impact Social Determinants of Health (SDoH): a State-of-the-Art Literature Review. Online J Public Health Inform, 13(3), E14. https://doi.org/10.5210/ojphi.v13i3.11081	Published review	Other	The objective of this study was to perform a state-of-the-art literature review to identify how SDoH data and digital health technology are leveraged to improve population health management.	PubMed, Embase, Cochrane Library	2018-05-31	Other			("Social Determinants of Health" [MeSH] OR "health status disparities"[MeSH] OR "health equity"[MeSH] OR "health literacy"[MeSH] "early intervention education"[MeSH] OR "educational status"[MeSH] OR "socioeconomic factors"[MeSH] OR "civil rights"[MeSH] OR "environmental health"[MeSH]	"social determinants of health"[tiab] OR OR "health status disparities"[tiab] OR "health equity"[tiab] OR "social determinant" OR "social determinants" OR "health disparity" OR "health disparities" OR â€œtobacco use"[tiab] OR "alcohol and illicit drug use"[tiab] OR "physical activity"[tiab] OR "diet"[tiab] OR "obesity"[tiab] OR OR "health literacy"[tiab] OR "educational status"[tiab] O R "high sc…	N
184	Tran 2022	Tran, Y. H., Coven, S. L., Park, S., & Mendonca, E. A. (2022). Social determinants of health and pediatric cancer survival: A systematic review. Pediatric Blood and Cancer. https://doi.org/10.1002/pbc.29546	Published review	Systematic review	The purpose of this review is to summarize extant literature that examines the relationship between SDoH and pediatric cancer survival, and to assess how and which SDoH are captured in such studies.	PubMed, unclear if others	2021-01-31	Healthy People 2020/2030	No citation given for Healthy People 2030		â€œSocial Determinants of Healthâ€[Majr] or â€œSocioeconomic Factorsâ€[Majr] or â€œSocial Conditionsâ€[Majr] or â€œHealthcare Disparitiesâ€[Majr] or â€œHealthStatusDisparitiesâ€[Majr]	â€œhealth disparitiesâ€ or â€œhealth disparityâ€ or â€œhealthcare disparityâ€ or â€œHealthcare disparitiesâ€ or â€œsocial factorsâ€ or â€œeconomic statusâ€ or â€œdeterminants of health" or "social determinants"	N
191	vonGaudecker 2021	von Gaudecker, J. R., Buelow, J. M., Miller, W. R., Tanner, A. L., & Austin, J. K. (2021). Social determinants of health associated with epilepsy treatment adherence in the United States: A scoping review. Epilepsy and Behavior, 124. https://doi.org/10.1016/j.yebeh.2021.108328	Published review	Scoping review	the primary purpose of this scoping review was to investigate published research on SDoH associated with ASM treatment adherence among PWE in the U.S.	PubMed, CINAHL, PsycINFO, ProQuest Public Health	2020	Other	In this review, we report our findings using the key con-cepts from the SDoH-epilepsy conceptual framework, the onlypublished framework available for epilepsy and SDoH. This frame-work was adapted from the WHO's conceptual framework foraction on SDoH hese SDoH are identifiedon the PhenX Toolkit and the epilepsy SDoH conceptual frame-work. The PhenX Toolkit was developed by the National Instituteo…		NA	â€˜â€˜social determinant* of healthâ€OR â€˜â€˜socio-economic statusâ€ OR â€˜â€˜socioeconomic statusâ€ OR incomeOR gender OR education OR â€˜â€˜social supportâ€ OR â€˜â€˜social barriersâ€	N
67	Walker 2014	Walker, R. J., Smalls, B. L., Campbell, J. A., Strom Williams, J. L., & Egede, L. E. (2014). Impact of social determinants of health on outcomes for type 2 diabetes: A systematic review. Endocrine, 47(1), 29-48. https://doi.org/10.1007/s12020-014-0195-0	Published review	Systematic review	As no review exists summarizing the impact of social determinants on outcomes in patients with type 2 diabetes, this systematic review was conducted to answer whether social determinants of health have an impact on health outcomes in type 2 diabetes.	Medline	2013-05-29	Healthy People 2020/2030	Healthy People. Secretary's Advisory Committee on Health Promotion and Disease Prevention Objectives for 2020. Healthy People 2020: An Opportunity to Address the Societal Determinants of Health in the United States.http://www.healthypeople.gov/2020/topicsobjectives2020/overview.aspx?topicid=39		NA	access healthcare OR avail* healthcare OR access care OR avail* care social depriv* OR social disadvantage education achieve* OR education status financial difficult* OR financial problem* OR income difference OR indigent insurance health OR insurance status jobless OR job insecurity OR low income OR marginalized OR occupational status poverty OR psychosocial depriv* OR rural health OR SES social…	N
40	Walter 2021	Walter, L. A., Schoenfeld, E. M., Smith, C. H., Shufflebarger, E., Khoury, C., Baldwin, K., Hess, J., Heimann, M., Crosby, C., Sontheimer, S. Y., Gragg, S., Hand, D., McIlwain, J., Greene, C., Skains, R. M., & Hess, E. P. (2021). Emergency department–based interventions affecting social determinants of health in the United States: A scoping review. Academic Emergency Medicine, 28(6), 666-674. htt…	Published review	Scoping review	We asked the question: â€œWhat interventions to mitigate the effects of negative SDoH (social risk) on ED patients in the US have been published in the peer-reviewed literature?â€ Our objective was to identify and categorize the different types of SEM interventions implemented in the ED setting.	PubMed, CINAHL, CENTRAL	2020-01	Other	Centers for Disease Control and Prevention. Social Determinants of Health. https://www.cdc.gov/socialdeterminants/index.htm. Accessed August 28, 2020. The choice of these particular domains was based on recurrent article themes and guided by the CDC's definition of SDoH. This resulted in seven SDoH domains: 1) access to care, 2) discrimination/group disparities, 3) exposure to violence/crime, 4) …		"Residence Characteristics"[Majr] OR "Homeless Persons"[Majr] OR "Transients and Migrants"[Majr] "Socioeconomic Factors"[Majr] OR "Social Conditions"[Majr] OR "Social Environment"[Majr] OR "Social Isolation"[Majr] OR "Social Marginalization"[Majr] OR "Cross-Cultural Comparison"[Majr] OR "Social Capital"[Majr] "Social Determinants of Health"[Majr] "Insurance Coverage"[Majr] OR "Medically Uninsured…	housing[Title/Abstract] OR homeless*[Title/Abstract] OR transient*[Title/Abstract] OR residence[Title/Abstract] OR residential[Title/Abstract] OR neighborhood*[Title/Abstract] OR homeown*[Title/Abstract] OR home-own*[Title/Abstract] OR OR environment*[Title/Abstract] OR condition*[Title/Abstract] OR isolation[Title/Abstract] OR marginaliz*[Title/Abstract] OR capital[Title/Abstract] OR depriv*[Tit…	N
219	Wang 2020	Wang, E., Glazer, K. B., Howell, E. A., & Janevic, T. M. (2020). Social Determinants of Pregnancy-Related Mortality and Morbidity in the United States: A Systematic Review. Obstetrics and Gynecology, 135(4), 896-915. https://doi.org/10.1097/AOG.0000000000003762	Published review	Systematic review	The purpose of this systematic review was to synthesize the current literature on the impact of social determinants on pregnancy-related mortality and morbidity in the US and, using the WHO Conceptual Framework on the Social Determinants of Health, identify potential areas for research, public health interventions, and clinical opportunities to reduce disparities.	Ovid MEDLINE, CINAHL, POPLINE, Scopus, ClinicalTrials.gov	2018-07-08	World Health Organization	Solar O, Irwin A. A conceptual framework for action on the social determinants of health [Internet]. World Health Organization; 2010 Available from: https://www.who.int/sdhconference/resources/ConceptualframeworkforactiononSDH_eng.pdf		exp "Social Determinants of Health"/ health status disparities/ exp Socioeconomic Factors/ exp Residence Characteristics/ exp Social Problems/	((health or healthcare or care) adj3 (barrier* or disparit* or inequalit* or access* or avail*)).tw,kw. (sociodemographic* or socio demographic*).tw,kw. ((education* adj3 status) or (maternal adj3 education*)).tw,kw. ((financ* adj3 difficult*) or (financ* adj3 problem*) or (income* adj3 difference*) or indigent).tw,kw. ((health adj3 insurance*) or (insurance* adj3 status) or Medicaid or uninsur* …	Other: Y
136	Yap 2022	Yap, Z. L., Summers, S. J., Grant, A. R., Moseley, G. L., & Karran, E. L. (2022). The role of the social determinants of health in outcomes of surgery for low back pain. A systematic review and narrative synthesis. Spine Journal. https://doi.org/10.1016/j.spinee.2021.11.013	Published review	Systematic review	The primary aim of this systematic review was to identify and examine the current evidence concerning relationships between the SDH and pain following lumbar spine surgery.	Ovid MEDLINE, Web of Science, Embase, CENTRAL	2020-04-21	Healthy People 2020/2030; PROGRESS	O'Neill J, Tabish H, Welch V, Petticrew M, Pottie K, Clarke M,et al., et al. Applying an equity lens to interventions: using PROG-RESS ensures consideration of socially stratifying factors to illumi-nate inequities in health. J Clin Epidemiol 2014;67(1):56â€“64. Secretary's Advisory Committee on National Health Promotion and Disease Prevention Objectives for 2020. Healthy People 2020: An Opportun…		exp Socioeconomic Factors/ Insurance, Health/ Unemployment/ Psychosocial Deprivation/ Rural Health/ Social Environment/ Social Marginalization/	Health Services Accessibility.mp. ((access* or avail*) adj2 (healthcare or health care or health service$1)).ti,ab,kw. (education* achieve* or education* status).ti,ab,kw. (socioeconomic factor$1 or (standard$1 adj1 living) or social determinant$1 or psychosocial deprivation$1 or rural health or social marginalization or social marginalisation or social environment$1).ti,ab,kw. (social deprivatio…	Y
179	Yelton 2022	Yelton, B., Friedman, D. B., Noblet, S., Lohman, M. C., Arent, M. A., Macauda, M. M., Sakhuja, M., & Leith, K. H. (2022). Social Determinants of Health and Depression among African American Adults: A Scoping Review of Current Research. International Journal of Environmental Research and Public Health, 19(3). https://doi.org/10.3390/ijerph19031498	Published review	Scoping review	While these studies catalogue important risk and protective factors for African American mental health, to our knowledge, ours is the first scoping review to survey the full field of study on social determinants of depression and depressive symptoms among African Americans in the United States, guided by HP 2030.	PubMed, PsycINFO, CINAHL	2021-03-26	Healthy People 2020/2030; Other	Office of Disease Prevention and Health Promotion. Healthy People 2030 Framework. Available online: https://health.gov/healthypeople/about/healthy-people-2030-framework World Health Organization. International Statistical Classification of Diseases and Related Health Problems, 10th ed.; World Health Organization: Geneva, Switzerland, 2016		Built Environment [MeSH] OR Employment [MeSH] OR Environmental Exposure[MeSH] OR Food Supply [MeSH] OR Health Literacy [MeSH] OR Health Services Accessibility [MeSH] OR Health Status Disparities [MeSH] OR Homeless Persons [MeSH]OR Hunger [MeSH] OR Insurance [MeSH] OR Internet Access [MeSH] OR Medically Uninsured [MeSH] OR Occupational Stress [MeSH] OR Quality of Health Care [MeSH] OR Residence Ch…	academic environment [TIAB] OR access to care [TIAB] OR access to health care [TIAB] OR access to therap* [TIAB] OR access to treatment* [TIAB] OR adverse childhood experience* [TIAB] OR built environment [TIAB] OR crime [TIAB] OR discrimination [TIAB] OR economic stabilit* [TIAB] OR economic instabilit* [TIAB] OR economic status [TIAB] OR education access [TIAB] OR education attainment [TIAB] OR…	N
158	Zhao 2021	Zhao, Y., Wood, E. P., Mirin, N., Cook, S. H., & Chunara, R. (2021). Social Determinants in Machine Learning Cardiovascular Disease Prediction Models: A Systematic Review. American Journal of Preventive Medicine, 61(4), 596-605. https://doi.org/10.1016/j.amepre.2021.04.016	Published review	Systematic review	a systematic review to understand the machine learning methods by which SDH have been incorporated in CVD prediction models, which machine learning algorithms are being used in model development, and for which populations was performed. This review serves to inform the best practices for the design of machine learning approaches and to identify spaces for methodologic innovation in incorporating …	PubMed, Embase, Web of Science, IEEE Xplore, ACM Digital Library	2020-04-10	World Health Organization; Healthy People 2020/2030; Other	WHO. Closing the gap in a generation: health equity through action on the social determinants of health: commission on social determinants of health. Geneva, Switzerland: WHO; Published August 27, 2008.https://www.who.int/publications/i/item/WHO-IER-CSDH-08.1. Accessed March 8, 2021 Havranek EP, Mujahid MS, Barr DA, et al. Social determinants of risk and outcomes for cardiovascular disease: a sci…		(Social determinants of health[Mesh] OR racism[Mesh] OR gender identity[Mesh] OR social support[Mesh] OR income[Mesh] OR employment[Mesh] OR health literacy[Mesh] OR education[Mesh] OR marital status[Mesh] OR socioeconomic factors[Mesh] OR social class[Mesh] OR healthcare disparities[Mesh] OR poverty[Mesh] OR unemployment[Mesh] OR social condition[Mesh] OR vulnerable population[Mesh] OR environme…	race [tw] OR â€œethnicityâ€[tw] OR gender[tw] OR social[tw] OR occupation[tw] OR â€œhealth insuranceâ€[tw] OR marriage[tw] OR insurance[tw] OR housing[tw] OR home[tw] OR religion[tw] OR â€œsocial statusâ€[tw] OR â€œaccess healthcareâ€[tw] OR â€œfinancial difficultiesâ€[tw] OR â€œsocial disparityâ€[tw] OR â€œsocial inequalityâ€[tw] OR â€œsocial environmentâ€[tw] OR sociodemographic*[tw] OR…	N

## Sheet: MeSH terms
Medical Subject Headings (MeSH) appearing in >1 review
Deduplicated MeSH terms
Access To Information	*Headings with asterisk no longer actively used as MeSH terms
Adult Survivors of Child Abuse
Age Groups
Air Pollution
Alcohol Drinking
Alcoholism
Ambulatory Care Facilities
Appointments and Schedules
Attitude To Death
Attitude To Health
Breast Feeding
Built Environment
Censuses
Child Abuse
Child Abuse, Sexual
Cities
Civil Rights
Communication Barriers
Community Medicine
Community Networks
Continental Population Groups*
Cost of Illness
Crime
Crime Victims
Criminal Behavior
Criminals
Cross-Cultural Comparison
Cultural Characteristics
Cultural Competency
Cultural Diversity
Cultural Evolution
Culturally Competent Care
Culture
Delivery of Health Care
Demography
Diet
Dietetics
Digital Divide
Divorce
Domestic Violence
Drug Users
Economic Status
Economics
Education
Educational Status
Emigrants and Immigrants
Employment
Environment
Environment Design
Environmental Exposure
Environmental Health
Ethnic Groups*
Ethnology
Exercise
Exposure To Violence
Family Characteristics
Family Relations
Fees and Charges
Firearms
Food
Food Assistance
Food Supply
Foster Home Care
Gardening
Gender Identity
Geographic Information Systems
Global Warming
Health Behavior
Health Education
Health Equity
Health Knowledge, Attitudes, Practice
Health Literacy
Health Resources
Health Services
Health Services Accessibility
Health Services for Transgender Persons
Health Services Needs and Demand
Health Services, Indigenous
Health Status Disparities
Healthcare Disparities
Homeless Persons*
Homeless Youth
Housing
Hunger
Income
Insurance
Insurance Coverage
Insurance, Health
Internet Access
Intimate Partner Violence
Language
Leisure Activities
Life Change Events
Life Style
Loneliness
Male
Marital Status
Maternal Age
Medical Indigency
Medically Underserved Area
Medically Uninsured
Minority Groups
Minority Health
Morals
Motor Activity
Narcotics
Nutritional Status
Occupational Stress
Occupations
Outpatient Clinics, Hospital
Parents
Parity
Patient Acceptance of Health Care
Patient Selection
Population
Population Characteristics
Population Density
Population Groups
Poverty
Poverty Areas
Pregnant Women
Prejudice
Prenatal Care
Primary Health Care
Prisons
Psychosocial Deprivation
Public Housing
Quality of Health Care
Race Factors
Racism
Refugees
Religion
Remuneration
Repression, Psychology
Residence Characteristics
Running
Rural Health
Rural Health Services
Rural Population
Salaries and Fringe Benefits
Sanitation
Schools
Sex
Sex Factors
Sexual Minorities*
Sexuality
Single Parent
Sleep
Sleep Deprivation
Smoking
Social Alienation
Social Behavior
Social Capital
Social Class
Social Conditions
Social Determinants of Health
Social Discrimination
Social Environment
Social Isolation
Social Justice
Social Marginalization
Social Medicine
Social Mobility
Social Participation
Social Problems
Social Segregation
Social Stigma
Social Support
Social Welfare
Socioeconomic Factors
Sociological Factors
Sociology
Sociology, Medical
Stereotyping
Substance-Related Disorders
Suburban Health
Suburban Health Services
Suburban Population
Swimming
Tobacco Smoke Pollution
Transients and Migrants
Translating
Transportation
Unemployment
Urban Health
Urban Health Services
Urban Population
Violence
Vulnerable Populations
Walking
Work
Working Poor
Workplace Violence

## Sheet: Keywords
Keywords and phrases appearing in >1 review
Deduplicated keywords and phrases
(appointments AND schedules)
(census AND tract)
(health AND resources)
(health AND services)
(homeless AND persons)
(material AND resources)
(medical adj3 cost*
(primary AND care)
(primary AND health AND care)
(religion AND discrimination)
(residence AND characteristics)
(vaccin* adj3 administ*) adj3 charge*
(vaccin* adj3 administ*) adj3 cost*
(vaccin* adj3 administ*) adj3 expense*
(vaccin* adj3 administ*) adj3 fee
(vaccin* adj3 administ*) adj3 fees
(vaccin* adj3 administ*) adj3 fund*
Aborig*
Aboriginal*
abuse
abuse$
academic
academic environment
acces* health service*
acces* healthcare
acces* heath care
access
access and care
access care
access healthcare
access to care
Access to Employment
access to health care
access to healthy food
Access to Healthy Foods
access to therap*
access to treatment*
access* adj2 health care
access* adj2 health service$1
access* adj2 healthcare
Accessibility of health services
accommodation
acculturat*
ace AND childhood
activ* travel*
addict
addict*
addiction$
adverse childhood event
adverse childhood event$
adverse childhood events
adverse childhood experience*
affluen*
afford*
African American
African Americans
African ancestry
age
age adj3 discriminat*
ageism
AIAN
air pollution
air quality
Alaska Native
alcohol
alcohol and illicit drug use
alcohol*
alien
aliens
Ambulatory Care Facilities
Amerindian*
anthroposophy
anti gay
anti homosexual
anti?vacci*
anti-bullying
anti-stigma
antivacci*
anti-vacci*
anti-violence
anxiet*
anxious*
appointments
Appointments and Schedules
Arawak*
area deprivation
area*
area* adj3 residen*
Asian*
asylum*
at risk
at-risk
avail* adj2 health care
avail* adj2 health service$1
avail* adj2 healthcare
avail* care
avail* health care
avail* health service*
avail* healthcare
availability of health services
aware*
barrier*
barrio?
behavio?r
behavio?ral
behavior$ adj2 factor$
belief*
bias
Bias*
biased
biases
birth adj3 interval*
birth adj3 order*
birthplace
bisexual
bisexual*
bisexuality
bisexuals
Black American
Black Americans
block
blue space*
Breadline Britain Index
breast feeding
breastfeeding
Broadband
buddhis*
buildup adj3 area*
build-up adj3 area*
built environment
builtup adj3 area*
built-up adj3 area*
bullying
capital
carbon monoxide
care adj3 access*
care adj3 avail*
care adj3 barrier*
care adj3 disparit*
care adj3 inequalit*
career$
carib
caribs
carstairs
caste
castes
catchment area
catholic*
Caucasian*
cautio*
census tracts
censuses
characteristics
child abuse
child$ neglect
childhood adj3 advers*
christian*
cities
city
civic participation
civil rights
Clinical care
cohesion
college
common good
communication barrier
communication barriers
communit*
community
Community Action
community cohesion
community connect*
Community Context
community deprivation
community health
community medicine
community network*
Community Participation
community resource$
community support
Community-based health promotion
comorbidity
computer*
concern*
condition*
confiden*
conflict
consult* adj3 charge*
consult* adj3 cost*
consult* adj3 expense*
consult* adj3 fee
consult* adj3 fees
consult* adj3 fund*
context*
continental population groups
cost
cost*
coverage
crime
crime*
crimes
criminal
criticis*
crosscultur*
cross-cultur*
cross-cultural communication
Cross-Cultural Comparison
Cross-Cultural Comparisons
cultur*
cultural
cultural care
cultural competence
cultural competencies
cultural competency
cultural factor
cultural factors
cultural humility
cultural sensitivity
cultural*
culturally competent
culturally competent care
culturally congruent
culture
cycling
dating violence
degree
delivery of care
Delivery of Health Care
demograph$
demograph*
demographic
demographic characteristics
deportation
depriv*
depriv* AND social*
deprivation
deprivation index
deprived areas
determinant*
determinants
determinants of health
diet
diet content
diet patterns
diet*
different*
differenti*
Digital
dilemma*
diploma
disabled
disabled persons
disadvantag*
disadvantage*
dis-advantage*
disadvantaged
disbelief*
discrimin*
discriminat*
discrimination
dispar*
disparit*
disparities
disparities in care
disparities in health
disparity
disparity in health
displace*
disproportionate*
distrust*
diverse population
diverse populations
doctor* adj3 charge*
doctor* adj3 cost*
doctor* adj3 expense*
doctor* adj3 fee
doctor* adj3 fees
doctor* adj3 fund*
domestic abuse
domestic violence
domicil*
doubt*
drugs
dwelling
early childhood education
economic
economic adj3 determinant?
economic adj3 disparit*
economic adj3 equalities
economic adj3 equality
economic adj3 equities
economic adj3 equity
economic adj3 factor?
economic adj3 inequal*
economic adj3 inequit*
economic adj3 risk?
economic development
economic factor*
economic insecurity
economic instabilit*
economic stabilit*
Economic Stability
economic status
economics
educ*
educat*
education
education access
education achieve*
education attainment
education inequalit*
education level
education level*
education status
education*
education* achiev*
education* achieve*
education* adj achievement*
education* adj attainment
education* adj status
education* adj3 status
education* opportunit*
education* quality
education* status
educational achiev*
Educational Achievement
Educational Achievement*
educational achievements
educational attainment
educational inequalit*
educational level
educational level*
educational status
Ehealth
E-Health
elder abuse
elderly
emigra*
employ$
employ*
employer
employment
employment opportunit*
Employment Status
Enrollment in Higher Education
environment
environment*
environmental conditions
environmental exposure*
environmental factors
environmental health
equalit*
equit*
Equity
estate*
ethnic
ethnic disparities
ethnic disparity
ethnic group
ethnic groups
ethnic inequalities
ethnic inequality
ethnic population
ethnic populations
ethnic*
ethnic-discrimination
ethnicity
ethnology
eviction*
exercise
experience*
facilit*
faith
familial
families
family
family abuse
family adj3 size
family breakdown
family characteristics
family disintegrat*
family dysfunction
family income
family size
family structure
family violence
family*
fast food
fast-food
favela*
fear*
fee
fees
financ* adj3 difficult*
financ* adj3 problem*
financial
financial difficult*
financial difficulties
financial problem
financial problem$1
financial problem*
financial problems
financial strain
first nation*
flood*
food
food access
food adj3 insecur*
food deprivation
food environment
food insecurit*
food insecurity
food outlet*
food quality
food security
food supply
food-assistance
food-insecur*
food-secur*
foreclosure
foster care
foster home
gardening
gay
gays
gecekondu
gender
gender adj3 bias
gender adj3 differen*
gender adj3 discriminat*
Gender Bias
gender change
gender diverse
gender diversity
gender dysphoria
gender identities
gender identity
gender minorities
gender minority
gender non conforming
gender non-conforming
gender orientation
gender queer
gender reassignment
gender surgeries
gender surgery
gender violence
gender*
gender-diverse
genderqueer
geographic
geographic locations
geographical
ghetto
ghetto*
ghettos
GLBT*
global warming*
globalis*
globaliz*
Government
green space*
greenspace*
health
health adj3 access*
health adj3 avail*
health adj3 availab*
health adj3 barrier*
health adj3 determinant?
health adj3 disparit*
health adj3 equalities
health adj3 equality
health adj3 equities
health adj3 equity
health adj3 inequal*
health adj3 inequalit*
health adj3 inequit*
health adj3 insurance*
health behavior
health behaviors
health care access
health care delivery
health care disparities
health care disparity
health care equities
health care equity
health care inequalities
health care inequality
health care inequities
health care inequity
health determinant
health determinants
health disparit*
Health disparities
health disparity
health equities
health equity
health gap
health gradient
health inequalit*
health inequalities
health inequality
health inequit*
health inequities
health inequity
health insurance
health literacy
Health Promotion
health related quality of life
health resources
health service
health service*
health services
Health Services Accessibility
health services availability
Health social determinant
health social determinants
Health Status
Health status disparities
health status disparities*
health status disparity
Health Technology
health* service
Healthcare
health-care
healthcare access
healthcare adj3 access*
health-care adj3 access*
healthcare adj3 avail*
healthcare adj3 availab*
health-care adj3 availab*
healthcare adj3 barrier*
healthcare adj3 disparit*
health-care adj3 disparit*
healthcare adj3 inequalit*
healthcare AND access*
healthcare delivery
healthcare disparit*
healthcare disparities
health-care disparities
healthcare disparity
health-care disparity
healthcare equities
healthcare equity
healthcare inequalit*
healthcare inequalities
healthcare inequality
healthcare inequities
healthcare inequity
health-related quality of life
healthstatus adj3 disparit*
health-status adj3 disparit*
healthy food
heating
high income population*
high risk
high school adj3 complet*
high school adj3 degree*
high school adj3 drop-out*
high school adj3 graduat*
high school education
high school graduation
High School Graduation Rates
high-risk
hindu*
Hispanic*
hollingshead Index
home
home ownership
homeless
homeless persons
homeless$
homeless*
homeown*
home-own*
homophil*
homophobia
homophobic
homosexual
homosexual*
homosexuality
homosexuals
hospital adj3 charge*
hospital adj3 cost*
hospital adj3 expense*
hospital adj3 fee
hospital adj3 fees
hospital adj3 fund*
hous*
hous* adj3 insecur*
house
household
household factors
household income
housing
housing instability
Housing Quality
Housing Stability
housing tenure
hunger
illitera*
illiteracy
illiterate
immigra*
immigrant
immigrant health
immigrant*
immigrants
impoverish*
impoverished
incarcerat$
incarcerat*
Incarceration
income
income difference
income difference*
income differences
income group
income level*
income*
income* adj3 difference*
Index of Multiple Deprivation
Indian*
Indigen*
indigence
indigent
indigent*
inequali*
inequalit*
inequalities
inequality
inequit*
inequities
inequity
inmate*
innercit*
inner-cit*
inpatient
insomnia*
Institutionalization
institutionalized
insuranc*
insurance
insurance health
insurance status
insurance* adj3 status
insured
Internet
internet access
internet AND access
intersex
intimate partner abuse
intimate partner violence
inverse care law
IPV
islam*
isolation
jail
jail population
jail populations
jail*
jehovah* adj witness*
jew
jews
job
job insecurit*
job insecurity
job opportunities
job security
job status
job$
job*
job* adj3 insecurit*
jobless
jobless*
jogging
judaism
justice adj involved
justice-involved
knowledg*
label literacy
lack adj3 insurance*
land tenure
language
language barrier
language barriers
language proficien*
language proficiency
language*
Latina*
Latino*
learn*
legal problem*
leisure activit*
lesbian
lesbian*
lesbianism
lesbians
level of education
LGBT
LGBT*
LGBTQ
lifestyle
life-style
lifestyle behav*
literacy
literate
livability
living adj3 condition*
living adj3 standard*
Living Arrangements
living condition*
living conditions
living environment
living standard
living standard*
living standards
loneliness
low adj3 income*
low education*
low income
low income population
low income populations
lower income
low-income
macro level adj3 data
macro level adj3 determinant?
macro level adj3 factor?
macro level adj3 risk?
maltreatment
maori
marginali*
marginaliz*
marginalized
marital
marital instability
marital status
marriage
marriage*
married
material resources
maternal adj3 age*
maternal adj3 education*
Medicaid
medical adj3 charge*
medical adj3 expense*
medical adj3 fee
medical adj3 fees
medical adj3 fund*
medical geography
medical indigencies
medical indigency
medical interpretation
medical interpreter
medical interpreters
medical sociology
medicali*
Medically underserved
medication access
men having sex with men
men who have sex with men
men who have sex with other men
migrant
migrant worker
migrant workers
migration
minorit*
Minorities
minorities health
minority
minority group
minority groups
minority health
minority population
minority populations
misconception*
mis-conception*
mistrust*
mis-trust*
misunderstand*
mis-understand*
mobility
morality
mother* adj3 age*
motivat*
municipalit*
muslim*
nam-powers
narcotics
natal
Native American
Native Americans
need*
neglect*
neighbor
neighborhood
neighborhood adj safe*
neighborhood deprivation
neighborhood*
neighbourhood
neighbourhood adj safe*
neighbourhood*
network*
nitrogen dioxide
non heterosexual
non heterosexuals
non-english speak*
non-heterosexual
nonheterosexual*
non-heterosexuals
nutrition
nutrition*
obesity
obligation of society
obligations of society
occupation
occupation$
occupation*
occupation* opportunit*
occupation* status
occupational adj3 status
occupational exposure*
occupational status
occupational stress
open space*
opposition*
outpatient
Outpatient Clinics, Hospital
overcrowding
Pacific Islander
Pacific Islanders
pansexual
parent*
parents employment
parity
parks
participation
particulate matter
partner abuse
patient deprivation
pay
peace
peace-keeping
peer
people of color
Perception
perception*
Perceptions of Discrimination
Perceptions of Equity
perinatal
physical activity
physical environment
physical* activit*
place*
Policy
pollution
polysexual
poor
population adj3 determinant?
population adj3 disparit*
population adj3 equalities
population adj3 equality
population adj3 equities
population adj3 equity
population adj3 factor?
population adj3 inequal*
population adj3 inequit*
population adj3 risk?
population density
population health
population level adj3 data
population level adj3 determinant?
population level adj3 factor?
population level adj3 risk?
poverty
poverty area
poverty area*
poverty areas
preconception*
prejudic*
prejudice
prejudice*
prejudiced
Prejudices
prejudicial
prenatal
prescription* adj3 charge*
prescription* adj3 cost*
prescription* adj3 expense*
prescription* adj3 fee
prescription* adj3 fees
prescription* adj3 fund*
Preventative Care
primary care
Primary Health Care
Primary Healthcare
prison
prisoner*
prisons
profession*
protestant*
psychosocial depriv*
psychosocial deprivation
psychosocial deprivation$1
psychosocial*
public housing
Public Participation
public space*
quality of health care
quality of housing
queer
queers
race
race and ethnicity
race factor
race factors
race relations
racial
racial and ethnic minorities
racial and ethnic minority
racial discrimination
racial disparities
racial disparity
racial equality
racial equity
racial inequities
racial inequity
racial prejudice
racial segregation
racial-discrimination
racis*
racism
racist
recidivism
recreation*
refugee
refugee*
refugees
region
region*
religion
religion AND discrimination
religion*
religious
relocat*
remote adj2 area*
remote adj2 population*
remote adj2 region*
remoteness
residen*
residence
residence characteristics
residential
resource poor
resourcepoor
resource-poor
resources
rich
rumo?r
rumo?rs
runaway
running
rural
rural health
rural population
rural populations
rural$
Safety
Salary
same sex
scare*
sceptic*
schedule
school
School Enrollment
School Environment
School Health Promotion
School Policy
School Safety
school/food environment
schools
SDH
SDOH
seek AND model*
segregat*
segregation
sense of community
sensitive population
sensitive population*
Sensitive Populations
SES
settler*
Sex Bias
sex change
Sex Discrimination
sex factors
sex reassignment
sex* adj3 bias
sex* adj3 differen*
sex* adj3 discriminat*
sexis*
Sexism
sexist
sexual adj3 minority
sexual diversity
sexual minorities
sexual minority
sexual orientation
sexual preference
sexuality
shanty town*
single parent*
skid row
sleep
sleep patterns
slum
slum*
slum?
slums
small-area
smok*
smoking
soc* cultur*
social
social adj2 determinant$
Social adj2 Determinant* adj2 Health
social adj2 factor$
Social adj3 determinant?
social adj3 disadvantage*
Social adj3 disparit*
social adj3 environment
Social adj3 equalities
Social adj3 equality
Social adj3 equities
Social adj3 equity
social adj3 exclu*
social adj3 factor*
Social adj3 factor?
social adj3 gradient
Social adj3 inequal*
Social adj3 inequit*
social adj3 position
social adj3 problem*
Social adj3 risk?
social adj3 variation
social AND determinant*
social barriers
social behavior*
social capital
Social Change
Social characteristic*
Social circumstances
social class
social class*
social classes
Social Cohesion
social condition
social condition*
Social conditions
social contact
social context
social demograph*
social depriv*
social deprivation
social determinant
social determinant of health
Social Determinant$
social determinant$1
social determinant*
social determinant* of health
Social determinants
social determinants of health
social determinants of health inequities
social determinates
Social determining
social disadvantage
social disadvantage*
social discrimination
social disparit*
social disparities
social disparity
social economics
social environment
social environment$1
social environments
social equity
social exclu*
social exclusion
social exclusion$
Social factor
social factor$1
social factor*
social factors
social gradient
social gradient$
social gradient$1
social gradient*
social gradients
social health determinant*
social health determinants
social inequalit*
social inequality
social inequit*
social inequities
social inequity
social interaction
social interactions
social isolation
social justice
social level adj3 data
social level adj3 determinant?
social level adj3 factor?
social level adj3 risk?
social marginalisation
social marginalization
social media
social mobilities
social mobility
social needs
Social Networking
social norm
social norms
Social Participation
Social Policy
social position
social position$1
social position*
social positions
Social Problems
social rank*
Social Responsibility
social risk
social segregation
social status
social support
social support$
social supports
Social Values
social variation
social variation$1
social variation*
social variations
social welfare
social*
social* adj10 predict*
social* adj10 prognos*
social* adj10 risk*
social* predict*
social* prognos*
social* risk*
social-determinant*
socially disadvantaged
socially excluded
Societal circumstances
Societal conditions
Societal factors
socio demographic*
socio economic class*
socio economic data
socio economic factor*
socio economic factors
socio economic status
socio- economic status
socio economic*
socio economics
Socio*
socio* adj10 predict*
socio* adj10 prognos*
socio* adj10 risk*
socio* predict*
socio* prognos*
socio* risk*
sociodemograph*
socio-demograph*
sociodemographic
socio-demographic
sociodemographic*
Socioeconomic
socio-economic
socioeconomic adj3 determinant*
socio-economic adj3 determinant*
socioeconomic adj3 determinant?
socioeconomic adj3 difference*
socio-economic adj3 difference*
socioeconomic adj3 disparit*
socioeconomic adj3 equalities
socioeconomic adj3 equality
socioeconomic adj3 equities
socioeconomic adj3 equity
socioeconomic adj3 factor*
socio-economic adj3 factor*
socioeconomic adj3 factor?
socioeconomic adj3 inequal*
socioeconomic adj3 inequit*
socioeconomic adj3 risk?
Socioeconomic characteristic*
socioeconomic circumst*
socioeconomic circumstance*
socioeconomic circumstances
socioeconomic class*
socioeconomic data
Socioeconomic determinant
Socioeconomic determinants
Socioeconomic determining
socioeconomic disparities
socioeconomic factor
socioeconomic factor$1
socioeconomic factor*
Socioeconomic factors
Socio-economic factors
socioeconomic gradient
socioeconomic gradient*
socioeconomic health difference
socioeconomic health differences
socioeconomic health* difference*
socioeconomic index
socioeconomic indexes
socioeconomic position
Socioeconomic status
socio-economic status
socioeconomic variable
socioeconomic*
socio-economic*
socioeconomically disadvantaged
socioeconomics
Sociological characteristic*
Sociological determinant
Sociological determinants
Sociological determining
Sociological factor
Sociological factors
spousal abuse
spouse abuse
standard adj3 living
standard living
standard of living
standard$1 adj1 living
standard* of living
standards of living
Stigma
stigma*
stress
structural determinants of health
suburban
sulfur dioxide
sulphur dioxide
super profile*
support
taino*
technology
Telehealth
tobacco
tobacco use
town
town*
Townsend
tradition*
training
training opportunit*
trans men
trans women
Transcultural Studies
Transcultural Study
Trans-cultural Study
transgender
transgender medicine
transgender*
transgendered
transgenders
transient*
translate
translating
translation
translator
translators
transman
transmen
transport*
transport* quality
transport* services
transportation
transportation access
transsexual
transsexual*
transsexualism
transsexuals
transwoman
transwomen
trauma and adol$
trauma and child$
trauma and youth
trauma exposure
trauma history
traveller* adj3 communit*
trust
uncertain*
under insured
under privilege*
under privileged
Underemploy$
underinsure* health
underinsured
under-insured
underprivilege*
under-privilege*
underprivileged
underrepresent*
underserve*
underserved
understand*
Unemploy$
unemploy*
unemployed
unemployment
unemployment*
uninsur*
uninsur* health
uninsured
unjustness
unpaid work
unwilling*
urban
urban health
Urban Planning
urban population
urban populations
urban*
urbani*
urbanis*
urbaniz*
urbanization
user adj3 charge*
user adj3 cost*
user adj3 expense*
user adj3 fee
user adj3 fees
user adj3 fund*
Veteran$ adj2 court
village*
violen*
violence
violence and adol$
violence and child$
violence and youth
vocation*
voluntary work
volunteer*
vulnerab*
vulnerable
vulnerable communit*
vulnerable group
vulnerable group$1
vulnerable group*
vulnerable groups
vulnerable people
vulnerable person
vulnerable person$1
vulnerable person*
vulnerable persons
vulnerable population
vulnerable population*
vulnerable populations
wage
wages
waking
walk
walkability
walking
wealth
wealth*
welfare
Wellness programs
westernis*
westerniz*
wider determinant*
willing*
work$
worker*
working conditions
workplace
workplace conditions
xenophobia
xenophobic
zip code
zoning
